# Supplementary material for: Uncertainty Quantification of Linear Scaling, Machine Learning, and Density Functional Theory Derived Thermodynamics for the Catalytic Partial Oxidation of Methane on Rhodium
Source: J Phys Chem C Nanomater Interfaces. 2024 Oct 3;128(41):17418–33. doi: 10.1021/acs.jpcc.4c05107 (PMC11492380; doi:10.1021/acs.jpcc.4c05107)
Supplement: Supplementary file 2 — jp4c05107_si_002.zip [file jp4c05107_si_002.zip]

Archive with 90 entries (86 files):
- supplementary materials/
- __MACOSX/._supplementary materials
- supplementary materials/.DS_Store
- __MACOSX/supplementary materials/._.DS_Store
- supplementary materials/DFT_Pt/
- __MACOSX/supplementary materials/._DFT_Pt
- supplementary materials/ML_map_mech.yaml
- __MACOSX/supplementary materials/._ML_map_mech.yaml
- supplementary materials/OCP_Rh/
- __MACOSX/supplementary materials/._OCP_Rh
- supplementary materials/LSR_map_mech.yaml
- __MACOSX/supplementary materials/._LSR_map_mech.yaml
- supplementary materials/DFT_map_mech.yaml
- __MACOSX/supplementary materials/._DFT_map_mech.yaml
- supplementary materials/supplementary_material.pdf
- __MACOSX/supplementary materials/._supplementary_material.pdf
- supplementary materials/DFT_Rh/
- __MACOSX/supplementary materials/._DFT_Rh
- supplementary materials/DFT_Pt/ohx.xyz
- __MACOSX/supplementary materials/DFT_Pt/._ohx.xyz
- supplementary materials/DFT_Pt/cx.xyz
- __MACOSX/supplementary materials/DFT_Pt/._cx.xyz
- supplementary materials/DFT_Pt/ox.xyz
- __MACOSX/supplementary materials/DFT_Pt/._ox.xyz
- supplementary materials/DFT_Pt/hx.xyz
- __MACOSX/supplementary materials/DFT_Pt/._hx.xyz
- supplementary materials/DFT_Pt/ch3x.xyz
- __MACOSX/supplementary materials/DFT_Pt/._ch3x.xyz
- supplementary materials/DFT_Pt/cox.xyz
- __MACOSX/supplementary materials/DFT_Pt/._cox.xyz
- supplementary materials/DFT_Pt/ch2x.xyz
- __MACOSX/supplementary materials/DFT_Pt/._ch2x.xyz
- supplementary materials/DFT_Pt/ox_211.xyz
- __MACOSX/supplementary materials/DFT_Pt/._ox_211.xyz
- supplementary materials/DFT_Pt/chox.xyz
- __MACOSX/supplementary materials/DFT_Pt/._chox.xyz
- supplementary materials/DFT_Pt/chx.xyz
- __MACOSX/supplementary materials/DFT_Pt/._chx.xyz
- supplementary materials/DFT_Pt/ohx_211.xyz
- __MACOSX/supplementary materials/DFT_Pt/._ohx_211.xyz
- supplementary materials/OCP_Rh/ohx.xyz
- __MACOSX/supplementary materials/OCP_Rh/._ohx.xyz
- supplementary materials/OCP_Rh/cx.xyz
- __MACOSX/supplementary materials/OCP_Rh/._cx.xyz
- supplementary materials/OCP_Rh/ox.xyz
- __MACOSX/supplementary materials/OCP_Rh/._ox.xyz
- supplementary materials/OCP_Rh/hx.xyz
- __MACOSX/supplementary materials/OCP_Rh/._hx.xyz
- supplementary materials/OCP_Rh/ch3x.xyz
- __MACOSX/supplementary materials/OCP_Rh/._ch3x.xyz
- supplementary materials/OCP_Rh/cox.xyz
- __MACOSX/supplementary materials/OCP_Rh/._cox.xyz
- supplementary materials/OCP_Rh/ch2x.xyz
- __MACOSX/supplementary materials/OCP_Rh/._ch2x.xyz
- supplementary materials/OCP_Rh/ox_211.xyz
- __MACOSX/supplementary materials/OCP_Rh/._ox_211.xyz
- supplementary materials/OCP_Rh/chox.xyz
- __MACOSX/supplementary materials/OCP_Rh/._chox.xyz
- supplementary materials/OCP_Rh/chx.xyz
- __MACOSX/supplementary materials/OCP_Rh/._chx.xyz
- supplementary materials/OCP_Rh/ohx_211.xyz
- __MACOSX/supplementary materials/OCP_Rh/._ohx_211.xyz
- supplementary materials/DFT_Rh/cx.xyz
- __MACOSX/supplementary materials/DFT_Rh/._cx.xyz
- supplementary materials/DFT_Rh/h2x.xyz
- __MACOSX/supplementary materials/DFT_Rh/._h2x.xyz
- supplementary materials/DFT_Rh/hx.xyz
- __MACOSX/supplementary materials/DFT_Rh/._hx.xyz
- supplementary materials/DFT_Rh/ch3x.xyz
- __MACOSX/supplementary materials/DFT_Rh/._ch3x.xyz
- supplementary materials/DFT_Rh/cox.xyz
- __MACOSX/supplementary materials/DFT_Rh/._cox.xyz
- supplementary materials/DFT_Rh/ch2x.xyz
- __MACOSX/supplementary materials/DFT_Rh/._ch2x.xyz
- supplementary materials/DFT_Rh/ohx_111.xyz
- __MACOSX/supplementary materials/DFT_Rh/._ohx_111.xyz
- supplementary materials/DFT_Rh/ox_211.xyz
- __MACOSX/supplementary materials/DFT_Rh/._ox_211.xyz
- supplementary materials/DFT_Rh/co2x.xyz
- __MACOSX/supplementary materials/DFT_Rh/._co2x.xyz
- supplementary materials/DFT_Rh/ch4x.xyz
- __MACOSX/supplementary materials/DFT_Rh/._ch4x.xyz
- supplementary materials/DFT_Rh/chox.xyz
- __MACOSX/supplementary materials/DFT_Rh/._chox.xyz
- supplementary materials/DFT_Rh/ox_111.xyz
- __MACOSX/supplementary materials/DFT_Rh/._ox_111.xyz
- supplementary materials/DFT_Rh/chx.xyz
- __MACOSX/supplementary materials/DFT_Rh/._chx.xyz
- supplementary materials/DFT_Rh/ohx_211.xyz
- __MACOSX/supplementary materials/DFT_Rh/._ohx_211.xyz
