# Supplementary material for: Uncertainty Quantification of Linear Scaling, Machine Learning, and Density Functional Theory Derived Thermodynamics for the Catalytic Partial Oxidation of Methane on Rhodium
Source: J Phys Chem C Nanomater Interfaces. 2024 Oct 3;128(41):17418–33. doi: 10.1021/acs.jpcc.4c05107 (PMC11492380; doi:10.1021/acs.jpcc.4c05107)
Supplement: Supplementary file 2 — jp4c05107_si_002.zip [file jp4c05107_si_002.zip › supplementary materials/ML_map_mech.yaml]

generator: YamlWriter
cantera-version: 2.6.0
git-commit: 9573e6b1e
date: Fri Jul 12 11:29:49 2024
phases:
  - kinetics: gas
    transport: mixture-averaged
    name: gas
    thermo: ideal-gas
    elements: [H, D, T, C, Ci, O, Oi, N, Ne, Ar, He, Si, S, F, Cl, Br, I, X]
    species: [Ar, Ne, N2, CH4(2), O2(3), CO2(4), H2O(5), H2(6), CO(7), C2H6(8),
    CH2O(9), CH3(10), C3H8(11), H(12), C2H5(13), CH3OH(14), HCO(15),
    CH3CHO(16), OH(17), C2H4(18), CH3OO(20), C2H4(52)]
    state:
      T: 298.0
      density: 1.633740017347092
      Y: {Ar: 1.0}
    reactions: [gas-reactions]
  - name: surface1
    kinetics: surface
    thermo: ideal-surface
    elements: [H, D, T, C, Ci, O, Oi, N, Ne, Ar, He, Si, S, F, Cl, Br, I, X]
    species: [X(1), HX(21), CO2X(22), COX(23), CH4X(24), OX(25), CH2X(26), CH3X(27),
    CHX(28), CX(29), H2X(30), OHX(31), H2OX(32), CHOX(33)]
    site-density: 2.72e-08
    state:
      T: 298.0
      density: 195.083
      Y: {X(1): 1.0}
    adjacent-phases: [gas]
    reactions: [surface1-reactions]
species:
  - name: Ar
    composition: {Ar: 1.0}
    thermo:
      model: NASA7
      temperature-ranges: [200.0, 1000.0, 6000.0]
      data:
        - [2.5, 0.0, 0.0, 0.0, 0.0, -745.375, 4.37967]
        - [2.5, 0.0, 0.0, 0.0, 0.0, -745.375, 4.37967]
    transport:
      model: gas
      geometry: atom
      diameter: 3.33
      well-depth: 136.5
  - name: Ne
    composition: {Ne: 1.0}
    thermo:
      model: NASA7
      temperature-ranges: [200.0, 1000.0, 6000.0]
      data:
        - [2.5, 0.0, 0.0, 0.0, 0.0, -745.375, 3.35532]
        - [2.5, 0.0, 0.0, 0.0, 0.0, -745.375, 3.35532]
    transport:
      model: gas
      geometry: atom
      diameter: 3.758
      well-depth: 148.6
  - name: N2
    composition: {N: 2.0}
    thermo:
      model: NASA7
      temperature-ranges: [200.0, 1000.0, 6000.0]
      data:
        - [3.53101, -1.23661e-04, -5.02999e-07, 2.43531e-09, -1.40881e-12, -1046.98,
        2.96747]
        - [2.95258, 1.3969e-03, -4.92632e-07, 7.8601e-11, -4.60755e-15, -923.949,
        5.87189]
    transport:
      model: gas
      geometry: linear
      diameter: 3.621
      well-depth: 97.53
      polarizability: 1.76
      rotational-relaxation: 4.0
  - name: CH4(2)
    composition: {C: 1.0, H: 4.0}
    thermo:
      model: NASA7
      temperature-ranges: [100.0, 1084.12, 5000.0]
      data:
        - [4.20541524, -5.35557362e-03, 2.51123265e-05, -2.13762843e-08,
        5.97523937e-12, -1.01619433e+04, -0.921279283]
        - [0.908265721, 0.0114540858, -4.57173828e-06, 8.29191671e-10,
        -5.66314895e-14, -9719.97444, 13.9930944]
    transport:
      model: gas
      geometry: nonlinear
      diameter: 3.746
      well-depth: 141.4
      polarizability: 2.6
      rotational-relaxation: 13.0
  - name: O2(3)
    composition: {O: 2.0}
    thermo:
      model: NASA7
      temperature-ranges: [100.0, 1074.56, 5000.0]
      data:
        - [3.53732181, -1.2157093e-03, 5.31617826e-06, -4.89443424e-09,
        1.45845042e-12, -1038.58846, 4.68368406]
        - [3.15382425, 1.67803802e-03, -7.69971022e-07, 1.51274714e-10,
        -1.08781801e-14, -1040.81878, 6.16753884]
    transport:
      model: gas
      geometry: linear
      diameter: 3.467
      well-depth: 106.7
  - name: CO2(4)
    composition: {C: 1.0, O: 2.0}
    thermo:
      model: NASA7
      temperature-ranges: [100.0, 978.21, 5000.0]
      data:
        - [3.28084634, 2.5018346e-03, 8.08199998e-06, -1.20511416e-08,
        4.66547255e-12, -4.84008304e+04, 6.00080795]
        - [4.67426743, 2.60964031e-03, -9.85689857e-07, 1.95713857e-10,
        -1.49836245e-14, -4.8951214e+04, -2.11073617]
    transport:
      model: gas
      geometry: linear
      diameter: 3.941
      well-depth: 195.201
  - name: H2O(5)
    composition: {H: 2.0, O: 1.0}
    thermo:
      model: NASA7
      temperature-ranges: [100.0, 1130.24, 5000.0]
      data:
        - [4.0576361, -7.87938871e-04, 2.9087848e-06, -1.47520039e-09,
        2.12847506e-13, -3.02815866e+04, -0.311365027]
        - [2.84324866, 2.75108838e-03, -7.8103312e-07, 1.07244016e-10,
        -5.79395308e-15, -2.9958612e+04, 5.91043011]
    transport:
      model: gas
      geometry: nonlinear
      diameter: 2.641
      well-depth: 809.102
      polarizability: 1.76
      rotational-relaxation: 4.0
  - name: H2(6)
    composition: {H: 2.0}
    thermo:
      model: NASA7
      temperature-ranges: [100.0, 1959.08, 5000.0]
      data:
        - [3.43536412, 2.12710353e-04, -2.78625043e-07, 3.40267167e-10,
        -7.76031998e-14, -1031.35984, -3.90841732]
        - [2.78816583, 5.87640942e-04, 1.59010417e-07, -5.52739026e-11,
        4.34310984e-15, -596.14427, 0.112732655]
    transport:
      model: gas
      geometry: linear
      diameter: 2.833
      well-depth: 59.7
  - name: CO(7)
    composition: {C: 1.0, O: 1.0}
    thermo:
      model: NASA7
      temperature-ranges: [100.0, 1571.63, 5000.0]
      data:
        - [3.56838038, -8.521295e-04, 2.48918819e-06, -1.56331996e-09,
        3.13598127e-13, -1.4284255e+04, 3.57912028]
        - [2.91305202, 1.64659937e-03, -6.88625686e-07, 1.21039677e-10,
        -7.84035796e-15, -1.41808768e+04, 6.71054299]
    transport:
      model: gas
      geometry: linear
      diameter: 3.69
      well-depth: 91.7
      polarizability: 1.76
      rotational-relaxation: 4.0
  - name: C2H6(8)
    composition: {C: 2.0, H: 6.0}
    thermo:
      model: NASA7
      temperature-ranges: [100.0, 1012.42, 5000.0]
      data:
        - [3.72239291, 1.65083841e-03, 3.4417553e-05, -3.76858229e-08,
        1.24450657e-11, -1.15575901e+04, 4.68247999]
        - [2.82848257, 0.0173040568, -6.73334245e-06, 1.23742024e-09,
        -8.6567641e-14, -1.1997808e+04, 5.93811707]
    transport:
      model: gas
      geometry: nonlinear
      diameter: 4.302
      well-depth: 252.3
      rotational-relaxation: 1.5
  - name: CH2O(9)
    composition: {C: 1.0, H: 2.0, O: 1.0}
    thermo:
      model: NASA7
      temperature-ranges: [100.0, 1070.44, 5000.0]
      data:
        - [4.12927802, -4.08401318e-03, 2.03229341e-05, -1.83524244e-08,
        5.37975522e-12, -1.4429464e+04, 3.22418463]
        - [2.21172442, 7.94265679e-03, -3.34193053e-06, 6.28471401e-10,
        -4.40431446e-14, -1.42974456e+04, 11.3048985]
    transport:
      model: gas
      geometry: nonlinear
      diameter: 3.59
      well-depth: 498.0
      rotational-relaxation: 2.0
  - name: CH3(10)
    composition: {C: 1.0, H: 3.0}
    thermo:
      model: NASA7
      temperature-ranges: [100.0, 697.71, 5000.0]
      data:
        - [3.96043098, 5.92939934e-04, 8.7857539e-06, -9.88030557e-09,
        3.6323458e-12, 1.64218818e+04, 0.339865631]
        - [3.09511187, 5.55429874e-03, -1.88158855e-06, 3.13335012e-10,
        -2.05195181e-14, 1.65426192e+04, 4.20297876]
    transport:
      model: gas
      geometry: nonlinear
      diameter: 3.8
      well-depth: 144.0
  - name: C3H8(11)
    composition: {C: 3.0, H: 8.0}
    thermo:
      model: NASA7
      temperature-ranges: [100.0, 989.99, 5000.0]
      data:
        - [3.06336167, 0.0129214561, 3.47032808e-05, -4.70946154e-08,
        1.71384141e-11, -1.43905789e+04, 10.7835592]
        - [5.60440043, 0.0219528785, -8.2208061e-06, 1.50103993e-09,
        -1.05635358e-13, -1.58394038e+04, -6.226233]
    transport:
      model: gas
      geometry: nonlinear
      diameter: 4.982
      well-depth: 266.801
      rotational-relaxation: 1.0
  - name: H(12)
    composition: {H: 1.0}
    thermo:
      model: NASA7
      temperature-ranges: [100.0, 3459.6, 5000.0]
      data:
        - [2.5, 9.24384602e-15, -1.36779837e-17, 6.66184769e-21, -1.00106912e-24,
        2.54742178e+04, -0.444972896]
        - [2.49999999, 9.20455546e-12, -3.58608293e-15, 6.15198922e-19,
        -3.92041801e-23, 2.54742178e+04, -0.444972842]
    transport:
      model: gas
      geometry: atom
      diameter: 2.05
      well-depth: 145.0
  - name: C2H5(13)
    composition: {C: 2.0, H: 5.0}
    thermo:
      model: NASA7
      temperature-ranges: [100.0, 1006.87, 5000.0]
      data:
        - [3.68746539, 3.06889693e-03, 2.55873112e-05, -2.94076576e-08,
        9.94076215e-12, 1.31153648e+04, 6.96684864]
        - [3.5378101, 0.0137311636, -5.29564638e-06, 9.71482858e-10, -6.8028949e-14,
        1.2635179e+04, 5.15566048]
    transport:
      model: gas
      geometry: nonlinear
      diameter: 4.302
      well-depth: 252.3
      rotational-relaxation: 1.5
  - name: CH3OH(14)
    composition: {C: 1.0, H: 4.0, O: 1.0}
    thermo:
      model: NASA7
      temperature-ranges: [100.0, 1035.75, 5000.0]
      data:
        - [3.84006214, 1.38241998e-03, 1.91667191e-05, -2.0156866e-08,
        6.39102259e-12, -2.56083087e+04, 5.90978137]
        - [2.79184298, 0.0115827852, -4.51551928e-06, 8.21206706e-10,
        -5.6706325e-14, -2.57211674e+04, 9.41061586]
    transport:
      model: gas
      geometry: nonlinear
      diameter: 3.626
      well-depth: 481.8
      rotational-relaxation: 1.0
  - name: HCO(15)
    composition: {C: 1.0, H: 1.0, O: 1.0}
    thermo:
      model: NASA7
      temperature-ranges: [100.0, 1112.1, 5000.0]
      data:
        - [4.05936407, -1.73846452e-03, 9.14981041e-06, -8.01131526e-09,
        2.25737264e-12, 3843.77617, 3.32449702]
        - [3.05136186, 4.11706437e-03, -1.75586433e-06, 3.29302821e-10,
        -2.2917403e-14, 3930.07923, 7.67464289]
    transport:
      model: gas
      geometry: nonlinear
      diameter: 3.59
      well-depth: 498.0
  - name: CH3CHO(16)
    composition: {C: 2.0, H: 4.0, O: 1.0}
    thermo:
      model: NASA7
      temperature-ranges: [100.0, 1028.81, 5000.0]
      data:
        - [3.57991319, 5.18996203e-03, 2.2689306e-05, -2.73736957e-08,
        9.28455869e-12, -2.13697369e+04, 8.96975431]
        - [4.08568882, 0.0139060358, -5.59365394e-06, 1.04608143e-09,
        -7.38729265e-14, -2.20391558e+04, 3.76773341]
    transport:
      model: gas
      geometry: nonlinear
      diameter: 3.97
      well-depth: 436.0
      rotational-relaxation: 2.0
  - name: OH(17)
    composition: {H: 1.0, O: 1.0}
    thermo:
      model: NASA7
      temperature-ranges: [100.0, 1145.75, 5000.0]
      data:
        - [3.51456768, 2.92814373e-05, -5.32176582e-07, 1.01950588e-09,
        -3.85951152e-13, 3414.25421, 2.10435015]
        - [3.07194246, 6.04011411e-04, -1.39759127e-08, -2.13451563e-11,
        2.48070095e-15, 3579.38557, 4.577985]
    transport:
      model: gas
      geometry: linear
      diameter: 2.75
      well-depth: 80.0
  - name: C2H4(18)
    composition: {C: 2.0, H: 4.0}
    thermo:
      model: NASA7
      temperature-ranges: [100.0, 979.36, 5000.0]
      data:
        - [3.97471606, -4.75844285e-03, 4.1678377e-05, -4.51392516e-08,
        1.54224761e-11, 4915.40746, 3.62430844]
        - [3.5566061, 0.0110627464, -4.17019079e-06, 7.8558677e-10, -5.70060829e-14,
        4320.46489, 2.17719479]
    transport:
      model: gas
      geometry: nonlinear
      diameter: 3.971
      well-depth: 280.8
      rotational-relaxation: 1.5
  - name: CH3OO(20)
    composition: {C: 1.0, H: 3.0, O: 2.0}
    thermo:
      model: NASA7
      temperature-ranges: [100.0, 1031.35, 5000.0]
      data:
        - [3.58600855, 6.15348645e-03, 1.3326929e-05, -1.76581521e-08,
        6.13210932e-12, 248.233564, 9.74096027]
        - [4.35022282, 0.0107183275, -4.26215078e-06, 7.89578335e-10,
        -5.53846326e-14, -309.810145, 4.08928223]
    transport:
      model: gas
      geometry: nonlinear
      diameter: 3.69
      well-depth: 417.0
      dipole: 1.7
      rotational-relaxation: 2.0
  - name: C2H4(52)
    composition: {C: 2.0, H: 4.0}
    thermo:
      model: NASA7
      temperature-ranges: [100.0, 846.11, 5000.0]
      data:
        - [3.36869114, 0.0164232504, -2.16503709e-05, 2.18227984e-08,
        -8.70182877e-12, 4.28682838e+04, 21.8539333]
        - [2.6234491, 0.013842914, -6.25541075e-06, 1.16703453e-09, -7.9535941e-14,
        4.32128675e+04, 26.6158079]
    transport:
      model: gas
      geometry: nonlinear
      diameter: 4.443
      well-depth: 110.7
  - name: X(1)
    composition: {X: 1.0}
    thermo:
      model: NASA7
      temperature-ranges: [100.0, 1554.8, 5000.0]
      data:
        - [7.10139498e-03, -4.25619522e-05, 8.98533016e-08, -7.80193649e-11,
        2.32465471e-14, -0.876101712, -0.0311211229]
        - [0.1602999, -2.52235409e-04, 1.14181275e-07, -1.21471653e-11,
        3.85790025e-16, -70.8100885, -0.90952753]
  - name: HX(21)
    composition: {H: 1.0, X: 1.0}
    thermo:
      model: NASA7
      temperature-ranges: [300.0, 1000.0, 2000.0]
      data:
        - [-2.1785226, 0.0160452494, -2.19051286e-05, 1.44924363e-08,
        -3.78196086e-12, -3885.028645348108, 8.83842705]
        - [2.6650946, -1.29894756e-03, 2.40819023e-06, -1.35581175e-09,
        2.535481e-13, -5006.026775348108, -15.1586856]
  - name: CO2X(22)
    composition: {C: 1.0, O: 2.0, X: 1.0}
    thermo:
      model: NASA7
      temperature-ranges: [300.0, 1000.0, 2000.0]
      data:
        - [2.42976631, 0.0117981387, -1.36854955e-05, 9.02796654e-09,
        -2.55104445e-12, -5.912997354679424e+04, -2.82118666]
        - [7.00595868, -3.0217869e-03, 5.48648259e-06, -2.99901089e-09,
        5.47688087e-13, -6.029986464679424e+04, -25.9641579]
  - name: COX(23)
    composition: {C: 1.0, O: 1.0, X: 1.0}
    thermo:
      model: NASA7
      temperature-ranges: [300.0, 1000.0, 2000.0]
      data:
        - [3.19905371, 6.54027195e-03, -8.81571085e-06, 6.88600493e-09,
        -2.25463745e-12, -3.691853869451324e+04, -14.2486358]
        - [5.54559422, -1.47216852e-03, 2.69576383e-06, -1.48799485e-09,
        2.73787616e-13, -3.750820219451324e+04, -26.0420333]
  - name: CH4X(24)
    composition: {C: 1.0, H: 4.0, X: 1.0}
    thermo:
      model: NASA7
      temperature-ranges: [300.0, 1000.0, 2000.0]
      data:
        - [4.88643896, -5.7730558e-03, 3.04300343e-05, -3.00639901e-08,
        1.00614525e-11, -1.139683035274776e+04, -11.9999395]
        - [9.52096328, -0.010435956, 1.84351726e-05, -9.69624401e-09,
        1.71694414e-12, -1.312465205274776e+04, -38.0568899]
  - name: OX(25)
    composition: {O: 1.0, X: 1.0}
    thermo:
      model: NASA7
      temperature-ranges: [300.0, 1000.0, 2000.0]
      data:
        - [-0.349089277, 0.0143872207, -2.57586911e-05, 2.14010663e-08,
        -6.77811973e-12, -2.791830736381224e+04, 0.143435729]
        - [2.89508389, -3.70918992e-04, 7.02568942e-07, -3.9956655e-10,
        7.52195803e-14, -2.852434026381225e+04, -15.1854661]
  - name: CH2X(26)
    composition: {C: 1.0, H: 2.0, X: 1.0}
    thermo:
      model: NASA7
      temperature-ranges: [300.0, 1000.0, 2000.0]
      data:
        - [-2.02263199, 0.0308488263, -4.89751112e-05, 3.94378859e-08,
        -1.23263448e-11, 192.9588988324669, 6.62905826]
        - [6.94037106, -4.87649943e-03, 8.67298099e-06, -4.59155816e-09,
        8.17329729e-13, -1744.785911167533, -36.993331]
  - name: CH3X(27)
    composition: {C: 1.0, H: 3.0, X: 1.0}
    thermo:
      model: NASA7
      temperature-ranges: [300.0, 1000.0, 2000.0]
      data:
        - [0.567994001, 0.0206736751, -2.5100611e-05, 1.85624135e-08,
        -5.71941799e-12, -4335.445163528072, -4.08651315]
        - [8.9577292, -7.53451504e-03, 1.34205117e-05, -7.13338432e-09,
        1.27371216e-12, -6436.136063528073, -46.2761385]
  - name: CHX(28)
    composition: {C: 1.0, H: 1.0, X: 1.0}
    thermo:
      model: NASA7
      temperature-ranges: [300.0, 1000.0, 2000.0]
      data:
        - [-2.5072506, 0.0299647784, -5.16453933e-05, 4.25661144e-08,
        -1.34045552e-11, -3269.770419078935, 8.8044316]
        - [4.95708613, -2.4509562e-03, 4.37736899e-06, -2.32474832e-09,
        4.14942996e-13, -4741.677949078936, -26.8442801]
  - name: CX(29)
    composition: {C: 1.0, X: 1.0}
    thermo:
      model: NASA7
      temperature-ranges: [300.0, 1000.0, 2000.0]
      data:
        - [-0.963373296, 0.0168755623, -3.00212805e-05, 2.48252772e-08,
        -7.83469817e-12, 6005.815250105654, 2.72341034]
        - [2.87304104, -4.52781662e-04, 8.56476558e-07, -4.86883368e-10,
        9.1634912e-14, 5283.760710105655, -15.4323321]
  - name: H2X(30)
    composition: {H: 2.0, X: 1.0}
    thermo:
      model: NASA7
      temperature-ranges: [300.0, 1000.0, 2000.0]
      data:
        - [3.71747242, 1.44138246e-03, -2.96351814e-06, 2.68660474e-09,
        -8.17182043e-13, -1484.456808559746, -11.5139163]
        - [4.06590574, -5.1181326e-04, 6.89595877e-07, -1.89740254e-10,
        1.08113416e-14, -1520.509368559746, -13.0423863]
  - name: OHX(31)
    composition: {H: 1.0, O: 1.0, X: 1.0}
    thermo:
      model: NASA7
      temperature-ranges: [300.0, 1000.0, 2000.0]
      data:
        - [-0.803121246, 0.0234105478, -4.05328266e-05, 3.31663101e-08,
        -1.03127715e-11, -3.633039802879402e+04, 1.74090789]
        - [4.91780694, -1.7827139e-03, 3.07390235e-06, -1.54474908e-09,
        2.63892257e-13, -3.742783962879403e+04, -25.4617796]
  - name: H2OX(32)
    composition: {H: 2.0, O: 1.0, X: 1.0}
    thermo:
      model: NASA7
      temperature-ranges: [300.0, 1000.0, 2000.0]
      data:
        - [2.799999, 8.76791715e-03, -1.3320289e-05, 1.11696255e-08,
        -3.55144907e-12, -3.339508253882838e+04, -7.90833153]
        - [5.85873717, -3.15527439e-03, 5.32039466e-06, -2.58716389e-09,
        4.29109972e-13, -3.406270063882838e+04, -22.8440399]
  - name: CHOX(33)
    composition: {C: 1.0, H: 1.0, O: 1.0, X: 1.0}
    thermo:
      model: NASA7
      temperature-ranges: [300.0, 1000.0, 2000.0]
      data:
        - [0.564074449, 0.0215361633, -2.92476173e-05, 2.07666159e-08,
        -5.94207669e-12, -2.743449700203664e+04, -4.07315489]
        - [7.66102787, -3.67849356e-03, 6.63122817e-06, -3.58629399e-09,
        6.49691274e-13, -2.911386320203664e+04, -39.3522436]
surface1-reactions:
  - equation: H2(6) + 2 X(1) <=> 2 HX(21)
    type: sticking-Blowers-Masel
    sticking-coefficient: {A: 0.046, b: 0.0, Ea0: 1.572891826290197e+07, w: 1.0e+09}
    id: surface1-1
  - equation: CO2(4) + X(1) <=> CO2X(22)
    type: sticking-Blowers-Masel
    sticking-coefficient: {A: 5.0e-03, b: 0.0, Ea0: 2.288790138086440e+07, w: 1.0e+09}
    id: surface1-2
  - equation: CO(7) + X(1) <=> COX(23)
    type: sticking-Blowers-Masel
    sticking-coefficient: {A: 0.84, b: 0.0, Ea0: 3.0e+07, w: 1.0e+09}
    id: surface1-3
  - equation: O2(3) + 2 X(1) <=> 2 OX(25)
    type: interface-Blowers-Masel
    rate-constant: {A: 1.89e+17, b: -0.5, Ea0: 3.0e+07, w: 1.0e+09}
    id: surface1-4
  - equation: COX(23) + OX(25) <=> CO2X(22) + X(1)
    type: interface-Blowers-Masel
    rate-constant: {A: 3.7e+20, b: 0.0, Ea0: 1.041694820530478e+08, w: 1.0e+09}
    id: surface1-5
  - equation: CH4(2) + 2 X(1) <=> CH3X(27) + HX(21)
    type: sticking-Blowers-Masel
    sticking-coefficient: {A: 9.0e-04, b: 0.0, Ea0: 5.750917845533185e+07, w: 1.0e+09}
    id: surface1-6
  - equation: CH2X(26) + HX(21) <=> CH3X(27) + X(1)
    type: interface-Blowers-Masel
    rate-constant: {A: 3.09e+21, b: 0.0, Ea0: 1.749308941118844e+06, w: 1.0e+09}
    id: surface1-7
  - equation: CHX(28) + HX(21) <=> CH2X(26) + X(1)
    type: interface-Blowers-Masel
    rate-constant: {A: 3.09e+21, b: 0.0, Ea0: 1.424136603728768e+07, w: 1.0e+09}
    id: surface1-8
  - equation: CX(29) + OX(25) <=> COX(23) + X(1)
    type: interface-Blowers-Masel
    rate-constant: {A: 3.7e+18, b: 0.0, Ea0: 3.0e+07, w: 1.0e+09}
    id: surface1-9
  - equation: CHX(28) + X(1) <=> CX(29) + HX(21)
    type: interface-Blowers-Masel
    rate-constant: {A: 3.09e+21, b: 0.0, Ea0: 6.771519242981832e+06, w: 1.0e+09}
    id: surface1-10
  - equation: CX(29) + H2(6) <=> CH2X(26)
    type: sticking-Blowers-Masel
    sticking-coefficient: {A: 0.04, b: 0.0, Ea0: 4.455198442481318e+07, w: 1.0e+09}
    id: surface1-11
  - equation: CH4(2) + OX(25) + X(1) <=> CH3X(27) + OHX(31)
    type: interface-Blowers-Masel
    rate-constant: {A: 5.0e+14, b: 0.7, Ea0: 9.914066082192821e+06, w: 1.0e+09}
    id: surface1-12
  - equation: CO2X(22) + HX(21) <=> COX(23) + OHX(31)
    type: interface-Blowers-Masel
    rate-constant: {A: 1.0e+18, b: 0.0, Ea0: 1.293010258037380e+07, w: 1.0e+09}
    id: surface1-13
  - equation: HX(21) + OX(25) <=> OHX(31) + X(1)
    type: interface-Blowers-Masel
    rate-constant: {A: 1.28e+20, b: 0.0, Ea0: 2.27656699309e+06, w: 1.0e+09}
    id: surface1-14
  - equation: CH4(2) + OHX(31) + X(1) <=> CH3X(27) + H2OX(32)
    type: sticking-Blowers-Masel
    sticking-coefficient: {A: 1.0, b: 0.0, Ea0: 6.728897130657682e+06, w: 1.0e+09}
    id: surface1-15
  - equation: H2O(5) + X(1) <=> H2OX(32)
    type: sticking-Blowers-Masel
    sticking-coefficient: {A: 0.75, b: 0.0, Ea0: 5.183830873742119e+06, w: 1.0e+09}
    id: surface1-16
  - equation: H2OX(32) + OX(25) <=> 2 OHX(31)
    type: interface-Blowers-Masel
    rate-constant: {A: 1.0e+19, b: 0.0, Ea0: 3.447224693472178e+07, w: 1.0e+09}
    id: surface1-17
  - equation: HX(21) + OHX(31) <=> H2OX(32) + X(1)
    type: interface-Blowers-Masel
    rate-constant: {A: 2.04e+20, b: 0.0, Ea0: 6.638604258360690e+07, w: 1.0e+09}
    id: surface1-18
  - equation: H(12) + X(1) <=> HX(21)
    type: sticking-Blowers-Masel
    sticking-coefficient: {A: 0.1, b: 0.0, Ea0: 3.0e+07, w: 1.0e+09}
    id: surface1-19
  - equation: CH3(10) + X(1) <=> CH3X(27)
    type: sticking-Blowers-Masel
    sticking-coefficient: {A: 0.1, b: 0.0, Ea0: 3.0e+07, w: 1.0e+09}
    id: surface1-20
  - equation: OH(17) + X(1) <=> OHX(31)
    type: sticking-Blowers-Masel
    sticking-coefficient: {A: 0.1, b: 0.0, Ea0: 3.0e+07, w: 1.0e+09}
    id: surface1-21
  - equation: HCO(15) + X(1) <=> CHOX(33)
    type: sticking-Blowers-Masel
    sticking-coefficient: {A: 0.1, b: 0.0, Ea0: 3.0e+07, w: 1.0e+09}
    id: surface1-22
  - equation: CH4(2) + X(1) <=> CH4X(24)
    type: sticking-Blowers-Masel
    sticking-coefficient: {A: 0.1, b: 0.0, Ea0: 2.303687316507505e+06, w: 1.0e+09}
    id: surface1-23
  - equation: H2O(5) + 2 X(1) <=> HX(21) + OHX(31)
    type: sticking-Blowers-Masel
    sticking-coefficient: {A: 0.02, b: 0.0, Ea0: 5.152727863667165e+07, w: 1.0e+09}
    id: surface1-24
  - equation: H2(6) + X(1) <=> H2X(30)
    type: sticking-Blowers-Masel
    sticking-coefficient: {A: 0.1, b: 0.0, Ea0: 1.024583718434733e+06, w: 1.0e+09}
    id: surface1-25
  - equation: C2H6(8) + 2 X(1) <=> 2 CH3X(27)
    type: sticking-Blowers-Masel
    sticking-coefficient: {A: 0.01, b: 0.0, Ea0: 1.3140476358914e+07, w: 1.0e+09}
    id: surface1-26
  - equation: CH2O(9) + 2 X(1) <=> CHOX(33) + HX(21)
    type: sticking-Blowers-Masel
    sticking-coefficient: {A: 0.02, b: 0.0, Ea0: 1.001818881490136e+08, w: 1.0e+09}
    id: surface1-27
  - equation: CH3OH(14) + 2 X(1) <=> CH3X(27) + OHX(31)
    type: sticking-Blowers-Masel
    sticking-coefficient: {A: 0.01, b: 0.0, Ea0: 6.208256218772729e+07, w: 1.0e+09}
    id: surface1-28
  - equation: CH3CHO(16) + 2 X(1) <=> CH3X(27) + CHOX(33)
    type: sticking-Blowers-Masel
    sticking-coefficient: {A: 0.01, b: 0.0, Ea0: 7.376379444309074e+07, w: 1.0e+09}
    id: surface1-29
  - equation: CHOX(33) + X(1) <=> COX(23) + HX(21)
    type: interface-Blowers-Masel
    rate-constant: {A: 3.71e+20, b: 0.0, Ea0: 2.574513460656837e+07, w: 1.0e+09}
    id: surface1-30
  - equation: CHOX(33) + CHX(28) <=> CH2X(26) + COX(23)
    type: interface-Blowers-Masel
    rate-constant: {A: 5.0e+20, b: 0.0, Ea0: 6.082364079620089e+07, w: 1.0e+09}
    id: surface1-31
  - equation: CH2X(26) + CHOX(33) <=> CH3X(27) + COX(23)
    type: interface-Blowers-Masel
    rate-constant: {A: 5.0e+20, b: 0.0, Ea0: 8.055300355891383e+07, w: 1.0e+09}
    id: surface1-32
  - equation: CHOX(33) + CX(29) <=> CHX(28) + COX(23)
    type: interface-Blowers-Masel
    rate-constant: {A: 5.0e+20, b: 0.0, Ea0: 9.301355567919841e+07, w: 1.0e+09}
    id: surface1-33
  - equation: CHOX(33) + OX(25) <=> COX(23) + OHX(31)
    type: interface-Blowers-Masel
    rate-constant: {A: 5.0e+20, b: 0.0, Ea0: 7.718318805175257e+07, w: 1.0e+09}
    id: surface1-34
  - equation: CHX(28) + OHX(31) <=> CH2X(26) + OX(25)
    type: interface-Blowers-Masel
    rate-constant: {A: 4.4e+21, b: 0.101, Ea0: 1.416339645802317e+07, w: 1.0e+09}
    id: surface1-35
  - equation: CH2X(26) + OHX(31) <=> CH3X(27) + OX(25)
    type: interface-Blowers-Masel
    rate-constant: {A: 1.39e+20, b: 0.101, Ea0: 2.324602621023807e+07, w: 1.0e+09}
    id: surface1-36
  - equation: CX(29) + OHX(31) <=> CHX(28) + OX(25)
    type: interface-Blowers-Masel
    rate-constant: {A: 2.43e+20, b: -0.312, Ea0: 1.394971880039656e+08, w: 1.0e+09}
    id: surface1-37
  - equation: 2 CH2X(26) <=> CH3X(27) + CHX(28)
    type: interface-Blowers-Masel
    rate-constant: {A: 1.0e+21, b: 0.0, Ea0: 6.245331905128682e+07, w: 1.0e+09}
    id: surface1-38
  - equation: CH3X(27) + CX(29) <=> CH2X(26) + CHX(28)
    type: interface-Blowers-Masel
    rate-constant: {A: 1.5e+21, b: 0.0, Ea0: 5.568340866793299e+07, w: 1.0e+09}
    id: surface1-39
  - equation: CH2X(26) + CX(29) <=> 2 CHX(28)
    type: interface-Blowers-Masel
    rate-constant: {A: 1.0e+21, b: 0.0, Ea0: 7.594472753326607e+07, w: 1.0e+09}
    id: surface1-40
  - equation: C2H4(52) + 2 X(1) <=> CH3X(27) + CHX(28)
    type: sticking-Blowers-Masel
    sticking-coefficient: {A: 0.01, b: 0.0, Ea0: 1.816865242813421e+08, w: 1.0e+09}
    id: surface1-41
elements:
  - atomic-weight: 13.003
    symbol: Ci
  - atomic-weight: 2.014
    symbol: D
  - atomic-weight: 18.0
    symbol: Oi
  - atomic-weight: 3.016
    symbol: T
  - atomic-weight: 195.083
    symbol: X
gas-reactions:
  - equation: H2(6) + M <=> 2 H(12) + M
    type: three-body
    rate-constant: {A: 4.577e+16, b: -1.4, Ea: 4.3672592e+08}
    efficiencies: {Ar: 0.0, CO(7): 1.9, CO2(4): 3.8, H2(6): 2.5, H2O(5): 12.0}
    id: gas-1
  - equation: H2(6) + Ar <=> 2 H(12) + Ar
    rate-constant: {A: 5.84e+15, b: -1.1, Ea: 4.3672592e+08}
    id: gas-2
  - equation: H2(6) + OH(17) <=> H(12) + H2O(5)
    rate-constant: {A: 2.16e+05, b: 1.51, Ea: 1.435112e+07}
    id: gas-3
  - equation: H2O(5) + M <=> H(12) + OH(17) + M
    type: three-body
    rate-constant: {A: 6.064e+24, b: -3.322, Ea: 5.0538536e+08}
    efficiencies: {CO(7): 1.9, CO2(4): 3.8, H2(6): 3.0, H2O(5): 0.0, N2: 2.0, O2(3): 1.5}
    id: gas-4
  - equation: H2O(5) + H2O(5) <=> H(12) + OH(17) + H2O(5)
    rate-constant: {A: 1.006e+23, b: -2.44, Ea: 5.0283312e+08}
    id: gas-5
  - equation: 2 OH(17) <=> H2(6) + O2(3)
    rate-constant: {A: 2.0e+08, b: 0.51, Ea: 2.11292e+08}
    id: gas-6
  - equation: CH3(10) + H(12) <=> CH4(2)
    rate-constant: {A: 1.93e+11, b: 0.0, Ea: 1.12968e+06}
    id: gas-7
  - equation: 2 CH3(10) <=> C2H6(8)
    rate-constant: {A: 9.45e+11, b: -0.538, Ea: 5.6484e+05}
    id: gas-8
  - equation: C2H5(13) + H(12) <=> C2H6(8)
    rate-constant: {A: 1.0e+11, b: 0.0, Ea: 0.0}
    id: gas-9
  - equation: CO(7) + H2(6) <=> CH2O(9)
    rate-constant: {A: 2.89e+06, b: 1.16, Ea: 3.435064e+08}
    id: gas-10
  - equation: H(12) + HCO(15) <=> CH2O(9)
    rate-constant: {A: 4.68e+07, b: 0.0, Ea: -1.895352e+07}
    id: gas-11
  - equation: C2H5(13) + CH3(10) <=> C3H8(11)
    rate-constant: {A: 1.23e+12, b: -0.562, Ea: 8.7864e+04}
    id: gas-12
  - equation: C2H4(18) + H(12) <=> C2H5(13)
    rate-constant: {A: 4.62e+05, b: 1.64, Ea: 4.22584e+06}
    id: gas-13
  - equation: CH3(10) + OH(17) <=> CH3OH(14)
    rate-constant: {A: 6.03e+10, b: 0.0, Ea: 0.0}
    id: gas-14
  - equation: CO(7) + H(12) <=> HCO(15)
    rate-constant: {A: 1.18e+08, b: 0.0, Ea: 1.138048e+07}
    id: gas-15
  - equation: CH4(2) + CO(7) <=> CH3CHO(16)
    rate-constant: {A: 65.6, b: 2.86, Ea: 3.635896e+08}
    id: gas-16
  - equation: CH3(10) + HCO(15) <=> CH3CHO(16)
    rate-constant: {A: 1.81e+10, b: 0.0, Ea: 0.0}
    id: gas-17
  - equation: CH3OO(20) <=> CH3(10) + O2(3)
    rate-constant: {A: 1.09e+14, b: 0.25, Ea: 1.393272e+08}
    id: gas-18
  - equation: CH3(10) + HCO(15) <=> CH4(2) + CO(7)
    rate-constant: {A: 4.0e+10, b: 0.0, Ea: 0.0}
    id: gas-19
  - equation: CH4(2) + H(12) <=> CH3(10) + H2(6)
    rate-constant: {A: 4.1, b: 3.156, Ea: 3.663092e+07}
    id: gas-20
  - equation: C2H6(8) + CH3(10) <=> C2H5(13) + CH4(2)
    rate-constant: {A: 0.035, b: 3.44, Ea: 4.3446656e+07}
    id: gas-21
  - equation: CH4(2) + HCO(15) <=> CH2O(9) + CH3(10)
    rate-constant: {A: 7.28, b: 2.85, Ea: 1.43302e+08}
    id: gas-22
  - equation: CH4(2) + OH(17) <=> CH3(10) + H2O(5)
    rate-constant: {A: 1000.0, b: 2.182, Ea: 1.0485104e+07}
    id: gas-23
  - equation: C2H5(13) + CH3(10) <=> C2H4(18) + CH4(2)
    rate-constant: {A: 6.57e+11, b: -0.68, Ea: 0.0}
    id: gas-24
  - equation: HCO(15) + OH(17) <=> CO(7) + H2O(5)
    rate-constant: {A: 1.24e+20, b: -3.29, Ea: 9.85332e+06}
    id: gas-25
  - equation: C2H6(8) + OH(17) <=> C2H5(13) + H2O(5)
    rate-constant: {A: 1610.0, b: 2.224, Ea: 3.100344e+06}
    id: gas-26
  - equation: CH2O(9) + OH(17) <=> H2O(5) + HCO(15)
    rate-constant: {A: 3.44e+06, b: 1.18, Ea: -1.8828e+06}
    id: gas-27
  - equation: C2H5(13) + OH(17) <=> C2H4(18) + H2O(5)
    rate-constant: {A: 7.23e+10, b: 0.0, Ea: 0.0}
    id: gas-28
  - equation: H(12) + HCO(15) <=> CO(7) + H2(6)
    rate-constant: {A: 9.03e+10, b: 0.0, Ea: 0.0}
    id: gas-29
  - equation: C2H6(8) + H(12) <=> C2H5(13) + H2(6)
    rate-constant: {A: 1.15e+05, b: 1.9, Ea: 3.150552e+07}
    id: gas-30
  - equation: H2(6) + HCO(15) <=> CH2O(9) + H(12)
    rate-constant: {A: 1800.0, b: 2.0, Ea: 2.0476496e+08}
    id: gas-31
  - equation: C2H5(13) + H(12) <=> C2H4(18) + H2(6)
    rate-constant: {A: 1.083e+10, b: 0.0, Ea: 0.0}
    id: gas-32
  - equation: C2H5(13) + HCO(15) <=> C2H6(8) + CO(7)
    rate-constant: {A: 4.3e+10, b: 0.0, Ea: 0.0}
    id: gas-33
  - equation: 2 HCO(15) <=> CH2O(9) + CO(7)
    rate-constant: {A: 1.8e+10, b: 0.0, Ea: 0.0}
    id: gas-34
  - equation: C2H6(8) + HCO(15) <=> C2H5(13) + CH2O(9)
    rate-constant: {A: 46.92, b: 2.72, Ea: 1.5999616e+08}
    id: gas-35
  - equation: 2 C2H5(13) <=> C2H4(18) + C2H6(8)
    rate-constant: {A: 6.9e+10, b: -0.35, Ea: 0.0}
    id: gas-36
  - equation: C2H5(13) + HCO(15) <=> C2H4(18) + CH2O(9)
    rate-constant: {A: 5.972864e+11, b: -0.34, Ea: 0.0}
    id: gas-37
  - equation: C2H4(52) <=> C2H4(18)
    rate-constant: {A: 1.843941e+15, b: -1.078, Ea: 5.6848008e+07}
    duplicate: true
    id: gas-38
  - equation: C2H4(52) <=> C2H4(18)
    rate-constant: {A: 1.843941e+15, b: -1.078, Ea: 5.6848008e+07}
    duplicate: true
    id: gas-39
input-files: [rh_cpox_dft.cti]
