# Supplementary material for: Uncertainty Quantification of Linear Scaling, Machine Learning, and Density Functional Theory Derived Thermodynamics for the Catalytic Partial Oxidation of Methane on Rhodium
Source: J Phys Chem C Nanomater Interfaces. 2024 Oct 3;128(41):17418–33. doi: 10.1021/acs.jpcc.4c05107 (PMC11492380; doi:10.1021/acs.jpcc.4c05107)
Supplement: Supplementary file 2 — jp4c05107_si_002.zip [file jp4c05107_si_002.zip › supplementary materials/DFT_Pt/ohx.xyz]

38
Lattice="8.468986439008619 0.0 0.0 4.2344932195043095 7.334353980842439 0.0 0.0 0.0 40.91490148988429" Properties=species:S:1:pos:R:3:forces:R:3:magmoms:R:1 energy=-129125.2956476996 stress="0.03588159960199457 9.181576151994517e-07 4.590788075997259e-06 9.181576151994517e-07 0.036022077717120085 -9.273391913514463e-05 4.590788075997259e-06 -9.273391913514463e-05 0.022497616045232163" free_energy=-129125.2956476996 pbc="T T T"
Pt       0.00000000       0.00000000      16.99999973       0.00615728      -0.00690238      -0.25883244       0.00040000
Pt       2.82299520       0.00000000      16.99999973      -0.01782597      -0.00100144      -0.12574031       0.00030000
Pt       5.64599124       0.00000000      16.99999973       0.02241359      -0.00409860      -0.12308128       0.00030000
Pt       1.41149802       2.44478551      16.99999973      -0.01789745      -0.02609387      -0.13673769       0.00030000
Pt       4.23449322       2.44478551      16.99999973       0.00574307      -0.01212481      -0.14698303       0.00030000
Pt       7.05748842       2.44478551      16.99999973       0.02552488      -0.02278794      -0.13584141       0.00030000
Pt       2.82299520       4.88957186      16.99999973       0.01948433       0.00806529      -0.12993533       0.00030000
Pt       5.64599124       4.88957186      16.99999973      -0.01353969       0.00724640      -0.13104476       0.00030000
Pt       8.46898644       4.88957186      16.99999973       0.00478997      -0.00924774      -0.13050817       0.00030000
Pt       1.41149802       0.81492822      19.30496566       0.02101028       0.02350862       0.07426349       0.00060000
Pt       4.23449322       0.81492822      19.30496566       0.00022806       0.07772162       0.25181899       0.00050000
Pt       7.05748842       0.81492822      19.30496566      -0.03196344       0.01976201       0.04753558       0.00050000
Pt       2.82299520       3.25971457      19.30496566       0.06350393      -0.01656845       0.29102548       0.00050000
Pt       5.64599124       3.25971457      19.30496566      -0.07286481      -0.02063387       0.28037417       0.00050000
Pt       8.46898644       3.25971457      19.30496566      -0.00040881       0.02635715       0.08159884       0.00050000
Pt       4.23449322       5.70450008      19.30496566      -0.00661622      -0.05099217       0.12624219       0.00060000
Pt       7.05748842       5.70450008      19.30496566       0.00915698      -0.00877338       0.08962094       0.00050000
Pt       9.88048446       5.70450008      19.30496566      -0.01193198      -0.00907317       0.08235578       0.00050000
Pt      -0.00464778       1.63920620      21.57657310      -0.00067851      -0.00051705       0.00310024       0.00050000
Pt       2.82781659       1.64647429      21.62211338      -0.00391450      -0.00177226      -0.00297142       0.00050000
Pt       5.62930141       1.64709760      21.62082186       0.00296088      -0.00236027      -0.00202269       0.00050000
Pt       1.40568914       4.08697957      21.59119227       0.00060884       0.00095002      -0.00084512       0.00050000
Pt       4.22859288       4.07028719      21.63532754      -0.00082687       0.00292154      -0.00176275       0.00050000
Pt       7.05248917       4.08734204      21.58886160      -0.00002314       0.00171930       0.00022137       0.00050000
Pt       2.81987438       6.53050743      21.57928148       0.00166530       0.00174398       0.00242481       0.00050000
Pt       5.63882479       6.53098254      21.57918240      -0.00115314       0.00018486       0.00281921       0.00050000
Pt       8.46347144       6.52977317      21.58773184       0.00009950       0.00148096       0.00105030       0.00050000
Pt      -0.01353175       0.03034184      23.92193017       0.00196561       0.00056204      -0.00184117       0.00020000
Pt       2.80025343       0.01492574      23.90781067      -0.00119608      -0.00074279      -0.00247006       0.00030000
Pt       5.64289498       0.01365031      23.90390732       0.00000437       0.00145807      -0.00052399       0.00030000
Pt       1.37765595       2.47195571      23.91191474      -0.00330927       0.00028565      -0.00212579       0.00030000
Pt       4.20991114       2.48976345      24.02428295       0.00066232       0.00238444      -0.00399215       0.00030000
Pt       7.06545435       2.47206581      23.90201619      -0.00306064       0.00144907       0.00142233       0.00030000
Pt       2.79938790       4.93799837      23.91559621      -0.00149844       0.00330978      -0.00122873       0.00030000
Pt       5.64296951       4.93850143      23.91154380       0.00050162       0.00025582       0.00051371       0.00030000
Pt       8.45568759       4.91804290      23.92238326       0.00296808       0.00059778       0.00109195       0.00030000
O        4.30470112       2.41968089      26.01728529      -0.00215998       0.00556927       0.00396875       0.00000000
H        3.40061225       2.45260662      26.35163580       0.00141976       0.00615753      -0.00295934      -0.00000000
