# Supplementary material for: Uncertainty Quantification of Linear Scaling, Machine Learning, and Density Functional Theory Derived Thermodynamics for the Catalytic Partial Oxidation of Methane on Rhodium
Source: J Phys Chem C Nanomater Interfaces. 2024 Oct 3;128(41):17418–33. doi: 10.1021/acs.jpcc.4c05107 (PMC11492380; doi:10.1021/acs.jpcc.4c05107)
Supplement: Supplementary file 2 — jp4c05107_si_002.zip [file jp4c05107_si_002.zip › supplementary materials/DFT_Pt/cx.xyz]

37
Lattice="8.468986439008619 0.0 0.0 4.2344932195043095 7.334353980842439 0.0 0.0 0.0 40.91490148988429" Properties=species:S:1:pos:R:3:forces:R:3:magmoms:R:1 energy=-128826.95289573033 stress="0.03284433421091479 2.4790255610385195e-05 1.8363152303989035e-05 2.4790255610385195e-05 0.032995830217422695 -4.866235360557094e-05 1.8363152303989035e-05 -4.866235360557094e-05 0.022034864607171644" free_energy=-128826.95289573033 pbc="T T T"
Pt       0.00000000       0.00000000      16.99999973       0.01181448       0.01202351      -0.16342677      -0.00090000
Pt       2.82299520       0.00000000      16.99999973      -0.01310003       0.01195074      -0.16523169      -0.00090000
Pt       5.64599124       0.00000000      16.99999973      -0.00482647       0.01744314      -0.15639095      -0.00090000
Pt       1.41149802       2.44478551      16.99999973      -0.00105312      -0.01043482      -0.15992750      -0.00090000
Pt       4.23449322       2.44478551      16.99999973      -0.01192503       0.00023577      -0.13327288      -0.00080000
Pt       7.05748842       2.44478551      16.99999973       0.00602692       0.00228391      -0.13298440      -0.00080000
Pt       2.82299520       4.88957186      16.99999973       0.00740555      -0.00045534      -0.15404173      -0.00090000
Pt       5.64599124       4.88957186      16.99999973      -0.00148430       0.01598815      -0.13400538      -0.00080000
Pt       8.46898644       4.88957186      16.99999973      -0.01315016       0.00173087      -0.15510437      -0.00090000
Pt       1.41149802       0.81492822      19.30496566       0.00414693      -0.00442513       0.05255386      -0.00050000
Pt       4.23449322       0.81492822      19.30496566      -0.02703798       0.03877738       0.14869050      -0.00140000
Pt       7.05748842       0.81492822      19.30496566       0.03017164       0.04134642       0.15001127      -0.00140000
Pt       2.82299520       3.25971457      19.30496566       0.02658701      -0.05459506       0.14051079      -0.00140000
Pt       5.64599124       3.25971457      19.30496566       0.00349773      -0.01018414       0.41711058      -0.00140000
Pt       8.46898644       3.25971457      19.30496566      -0.02301857      -0.05309148       0.14430754      -0.00140000
Pt       4.23449322       5.70450008      19.30496566       0.05541781      -0.00299791       0.13958930      -0.00140000
Pt       7.05748842       5.70450008      19.30496566      -0.04873912      -0.00196587       0.14209896      -0.00140000
Pt       9.88048446       5.70450008      19.30496566       0.00007276      -0.00397955       0.01769613      -0.00180000
Pt      -0.00922611       1.62834388      21.61790430      -0.00007868      -0.00129224       0.00030570      -0.00070000
Pt       2.84006613       1.62861827      21.61741394      -0.00105364      -0.00204660       0.00205303      -0.00070000
Pt       5.64955076       1.63262241      21.63112947       0.00010310       0.00053582      -0.00041420      -0.00130000
Pt       1.41447148       4.06508724      21.58035535       0.00088806       0.00236850       0.00187793      -0.00160000
Pt       4.24814099       4.05946552      21.62859639      -0.00031599      -0.00075848       0.00068803      -0.00140000
Pt       7.05069714       4.05939947      21.62946023       0.00072968      -0.00144625       0.00118039      -0.00140000
Pt       2.82721275       6.51183924      21.58079743      -0.00421224      -0.00209725       0.00359517      -0.00160000
Pt       5.64970235       6.49452271      21.61664750      -0.00041369      -0.00072737       0.00066489      -0.00070000
Pt       8.47095378       6.51170713      21.58126238       0.00458273      -0.00109735       0.00236362      -0.00150000
Pt       0.00392876      -0.02691529      23.92339445       0.00098987      -0.00033039      -0.00101070      -0.00070000
Pt       2.83477302      -0.02575673      23.92422696       0.00023037       0.00174629      -0.00127090      -0.00070000
Pt       5.65338721      -0.05310986      23.90352960      -0.00040212      -0.00378466      -0.00056950      -0.00080000
Pt       1.42037606       2.43165265      23.92234091       0.00209905       0.00009950      -0.00129121      -0.00070000
Pt       4.13075999       2.35936392      24.07368594      -0.00565154      -0.00292720      -0.00347999      -0.00030000
Pt       7.18141764       2.35692655      24.07460313      -0.00166556       0.00100273      -0.00159691      -0.00030000
Pt       2.80080645       4.88679827      23.90130056       0.00070757       0.00187022      -0.00001183      -0.00080000
Pt       5.65397665       4.98794422      24.07263324      -0.00045611       0.00692295      -0.00463981      -0.00040000
Pt       8.50607128       4.88682368      23.90217541      -0.00120096       0.00226411       0.00027691      -0.00080000
C        5.65748112       3.22756969      24.76442240       0.00431405       0.00004782       0.00309561      -0.00020000
