# Supplementary material for: Uncertainty Quantification of Linear Scaling, Machine Learning, and Density Functional Theory Derived Thermodynamics for the Catalytic Partial Oxidation of Methane on Rhodium
Source: J Phys Chem C Nanomater Interfaces. 2024 Oct 3;128(41):17418–33. doi: 10.1021/acs.jpcc.4c05107 (PMC11492380; doi:10.1021/acs.jpcc.4c05107)
Supplement: Supplementary file 2 — jp4c05107_si_002.zip [file jp4c05107_si_002.zip › supplementary materials/DFT_Pt/ox.xyz]

37
Lattice="8.468986439008619 0.0 0.0 4.2344932195043095 7.334353980842439 0.0 0.0 0.0 40.91490148988429" Properties=species:S:1:pos:R:3:forces:R:3:magmoms:R:1 energy=-129108.3389733014 stress="0.03480368256175042 -1.1017891382393419e-05 -1.4690521843191228e-05 -1.1017891382393419e-05 0.03481286413790241 -7.345260921595614e-06 -1.4690521843191228e-05 -7.345260921595614e-06 0.02255454181737453" free_energy=-129108.3389733014 pbc="T T T"
Pt       0.00000000       0.00000000      16.99999973       0.01013143       0.00553661      -0.16473829      -0.00040000
Pt       2.82299520       0.00000000      16.99999973      -0.00435108       0.00568831      -0.16282976      -0.00040000
Pt       5.64599124       0.00000000      16.99999973       0.00168664      -0.02181015      -0.17089737      -0.00040000
Pt       1.41149802       2.44478551      16.99999973       0.00282898      -0.00707568      -0.16310101      -0.00040000
Pt       4.23449322       2.44478551      16.99999973      -0.01089762      -0.00662342      -0.11574721      -0.00050000
Pt       7.05748842       2.44478551      16.99999973       0.01533123      -0.00530701      -0.11665172      -0.00050000
Pt       2.82299520       4.88957186      16.99999973      -0.01797741       0.01185201      -0.17062972      -0.00040000
Pt       5.64599124       4.88957186      16.99999973       0.00335992       0.01542559      -0.11632185      -0.00050000
Pt       8.46898644       4.88957186      16.99999973       0.02290390       0.01275370      -0.17088709      -0.00040000
Pt       1.41149802       0.81492822      19.30496566      -0.00314780       0.00014115       0.34121187      -0.00040000
Pt       4.23449322       0.81492822      19.30496566      -0.04293125       0.01033789       0.12708423      -0.00070000
Pt       7.05748842       0.81492822      19.30496566       0.02869480       0.01162370       0.12626225      -0.00070000
Pt       2.82299520       3.25971457      19.30496566      -0.01336794      -0.04050850       0.12818029      -0.00070000
Pt       5.64599124       3.25971457      19.30496566      -0.00784855      -0.00293671       0.22771695      -0.00100000
Pt       8.46898644       3.25971457      19.30496566       0.00229934      -0.03824773       0.12255189      -0.00070000
Pt       4.23449322       5.70450008      19.30496566       0.02350194       0.02093444       0.12647359      -0.00070000
Pt       7.05748842       5.70450008      19.30496566      -0.03298083       0.02314250       0.12178724      -0.00070000
Pt       9.88048446       5.70450008      19.30496566      -0.00638353      -0.00327841       0.01921540      -0.00090000
Pt      -0.01794917       1.63478624      21.62340321       0.00252457       0.00107421       0.00202911      -0.00090000
Pt       2.82949599       1.63470663      21.62408157       0.00180671       0.00201266       0.00216693      -0.00080000
Pt       5.63991051       1.63409601      21.60497808       0.00133363      -0.00011364       0.00025788      -0.00100000
Pt       1.40620491       4.06799718      21.58283084       0.00052476       0.00354967       0.00024477      -0.00110000
Pt       4.23430436       4.06906427      21.60521860       0.00050008       0.00087469      -0.00102227      -0.00100000
Pt       7.04641268       4.06953176      21.60377972       0.00150230       0.00067517       0.00107704      -0.00100000
Pt       2.82107613       6.51923944      21.58274784      -0.00131692       0.00048645       0.00207642      -0.00110000
Pt       5.64037546       6.50374543      21.62317285       0.00122385      -0.00033990       0.00339771      -0.00090000
Pt       8.45996951       6.51946387      21.58260471       0.00192113       0.00059007       0.00095259      -0.00110000
Pt      -0.00945562      -0.00293112      23.94092780       0.00051808      -0.00092225       0.00121587      -0.00050000
Pt       2.81128174      -0.00307340      23.94094219       0.00312081       0.00356175       0.00056847      -0.00050000
Pt       5.63552612      -0.02619034      23.90054005      -0.00000591      -0.00000154      -0.00310306      -0.00060000
Pt       1.40074664       2.43917480      23.94125639       0.00595416       0.00364120      -0.00034864      -0.00050000
Pt       4.12380526       2.38323291      23.98873353      -0.00354864      -0.00321156      -0.00427266      -0.00010000
Pt       7.14669140       2.38359454      23.98558646       0.00784701      -0.00211910      -0.00107061      -0.00010000
Pt       2.79336475       4.89686959      23.90049008      -0.00128889       0.00033399      -0.00174681      -0.00060000
Pt       5.63562944       5.00170378      23.98555766       0.00302722      -0.00322699       0.00378081      -0.00010000
Pt       8.47818291       4.89711858      23.89935608       0.00157891       0.00060010      -0.00005554      -0.00060000
O        5.63600546       3.25568842      25.05616882       0.00192473       0.00088729       0.00517229       0.00100000
