# Supplementary material for: Uncertainty Quantification of Linear Scaling, Machine Learning, and Density Functional Theory Derived Thermodynamics for the Catalytic Partial Oxidation of Methane on Rhodium
Source: J Phys Chem C Nanomater Interfaces. 2024 Oct 3;128(41):17418–33. doi: 10.1021/acs.jpcc.4c05107 (PMC11492380; doi:10.1021/acs.jpcc.4c05107)
Supplement: Supplementary file 2 — jp4c05107_si_002.zip [file jp4c05107_si_002.zip › supplementary materials/DFT_Pt/hx.xyz]

37
Lattice="8.468986439008619 0.0 0.0 4.2344932195043095 7.334353980842439 0.0 0.0 0.0 40.91490148988429" Properties=species:S:1:pos:R:3:forces:R:3:magmoms:R:1 energy=-128687.6767238382 stress="0.03568052308426589 -0.0 9.181576151994517e-07 -0.0 0.035682359399496294 -0.0 9.181576151994517e-07 -0.0 0.02203302829194124" free_energy=-128687.6767238382 pbc="T T T"
Pt       0.00000000       0.00000000      16.99999973      -0.01026667      -0.00540446      -0.15072629      -0.00090000
Pt       2.82299520       0.00000000      16.99999973       0.01266243      -0.00519157      -0.15081603      -0.00090000
Pt       5.64599124       0.00000000      16.99999973      -0.00161080       0.00069677      -0.13883006      -0.00090000
Pt       1.41149802       2.44478551      16.99999973       0.00149792       0.01422823      -0.15074301      -0.00090000
Pt       4.23449322       2.44478551      16.99999973      -0.01014737      -0.00540497      -0.13072106      -0.00090000
Pt       7.05748842       2.44478551      16.99999973       0.00977071      -0.00391939      -0.13078739      -0.00090000
Pt       2.82299520       4.88957186      16.99999973      -0.00075436      -0.00084435      -0.13872850      -0.00090000
Pt       5.64599124       4.88957186      16.99999973       0.00107858       0.01117659      -0.13089975      -0.00090000
Pt       8.46898644       4.88957186      16.99999973       0.00013575       0.00073096      -0.13894781      -0.00090000
Pt       1.41149802       0.81492822      19.30496566       0.00091351       0.00017946       0.05688926      -0.00130000
Pt       4.23449322       0.81492822      19.30496566      -0.00667767       0.01960492       0.14334903      -0.00150000
Pt       7.05748842       0.81492822      19.30496566       0.00431457       0.02050686       0.14480504      -0.00150000
Pt       2.82299520       3.25971457      19.30496566       0.01410147      -0.01665998       0.14340894      -0.00150000
Pt       5.64599124       3.25971457      19.30496566      -0.00145113      -0.00144213       0.23202483      -0.00160000
Pt       8.46898644       3.25971457      19.30496566      -0.01594855      -0.01536028       0.14388742      -0.00150000
Pt       4.23449322       5.70450008      19.30496566       0.02040093      -0.00755004       0.14461067      -0.00150000
Pt       7.05748842       5.70450008      19.30496566      -0.02052614      -0.00703968       0.14358788      -0.00150000
Pt       9.88048446       5.70450008      19.30496566      -0.00173601      -0.00175915       0.10391268      -0.00170000
Pt      -0.00555396       1.63185089      21.60031167       0.00161491      -0.00203837       0.00149175      -0.00110000
Pt       2.82761418       1.63171369      21.60016008      -0.00249603      -0.00148970       0.00326710      -0.00110000
Pt       5.64514011       1.63215323      21.61117738       0.00071631       0.00180697       0.00156040      -0.00130000
Pt       1.41064520       4.07213343      21.59130575       0.00106032      -0.00297194       0.00146759      -0.00140000
Pt       4.23667568       4.07153383      21.61116383       0.00281382      -0.00072942       0.00114671      -0.00130000
Pt       7.05345210       4.07154145      21.61123158       0.00031470      -0.00020569       0.00027562      -0.00130000
Pt       2.82337376       6.51882023      21.59142008       0.00259707       0.00163805       0.00081478      -0.00140000
Pt       5.64563724       6.51250236      21.60016346      -0.00075205       0.00192293       0.00241787      -0.00110000
Pt       8.46720456       6.51873808      21.59124985      -0.00278528       0.00226514       0.00184194      -0.00140000
Pt      -0.00224089      -0.00312844      23.93009427       0.00115134       0.00131538      -0.00399395      -0.00060000
Pt       2.82310529      -0.00289978      23.93044319       0.00047771      -0.00040341      -0.00488870      -0.00060000
Pt       5.64462519      -0.01833027      23.92358077       0.00020595       0.00442615      -0.00027099      -0.00070000
Pt       1.41060878       2.44356174      23.93048892      -0.00046074       0.00065177      -0.00465884      -0.00060000
Pt       4.19732368       2.42133488      23.97144071       0.00062272       0.00091557      -0.00216178      -0.00050000
Pt       7.09233321       2.42114772      23.97097068       0.00129147      -0.00081093      -0.00123670      -0.00050000
Pt       2.80824561       4.89465241      23.92352657       0.00247186      -0.00158688       0.00000977      -0.00070000
Pt       5.64467855       4.92892639      23.97082417      -0.00056153       0.00159845      -0.00098756      -0.00050000
Pt       8.48158067       4.89494713      23.92326488      -0.00328278      -0.00188668       0.00060909      -0.00070000
H        5.64579137       3.25848657      24.80376592      -0.00075693      -0.00096494       0.00802056       0.00010000
