# Supplementary material for: Uncertainty Quantification of Linear Scaling, Machine Learning, and Density Functional Theory Derived Thermodynamics for the Catalytic Partial Oxidation of Methane on Rhodium
Source: J Phys Chem C Nanomater Interfaces. 2024 Oct 3;128(41):17418–33. doi: 10.1021/acs.jpcc.4c05107 (PMC11492380; doi:10.1021/acs.jpcc.4c05107)
Supplement: Supplementary file 2 — jp4c05107_si_002.zip [file jp4c05107_si_002.zip › supplementary materials/DFT_Pt/ch3x.xyz]

40
Lattice="8.468986439008619 0.0 0.0 4.2344932195043095 7.334353980842439 0.0 0.0 0.0 40.91490148988429" Properties=species:S:1:pos:R:3:forces:R:3:magmoms:R:1 energy=-128877.82463677965 stress="0.036008305352892095 0.0 9.181576151994517e-07 0.0 0.036009223510507296 -0.0 9.181576151994517e-07 -0.0 0.02197151173172288" free_energy=-128877.82463677965 pbc="T T T"
Pt       0.00000000       0.00000000      16.99999973      -0.00017586       0.00007610      -0.24420312      -0.00010000
Pt       2.82299520       0.00000000      16.99999973      -0.01508878       0.00215356      -0.13595196      -0.00010000
Pt       5.64599124       0.00000000      16.99999973       0.01475222       0.00211036      -0.13598179      -0.00010000
Pt       1.41149802       2.44478551      16.99999973      -0.00587600      -0.01379294      -0.13590723      -0.00010000
Pt       4.23449322       2.44478551      16.99999973      -0.00024708       0.00010387      -0.14366913      -0.00010000
Pt       7.05748842       2.44478551      16.99999973       0.00557749      -0.01372738      -0.13591211      -0.00010000
Pt       2.82299520       4.88957186      16.99999973       0.00906262       0.01213586      -0.13601316      -0.00010000
Pt       5.64599124       4.88957186      16.99999973      -0.00933130       0.01210347      -0.13585992      -0.00010000
Pt       8.46898644       4.88957186      16.99999973      -0.00022034       0.00023963      -0.13785844      -0.00020000
Pt       1.41149802       0.81492822      19.30496566      -0.00011981      -0.00031625       0.03768363      -0.00020000
Pt       4.23449322       0.81492822      19.30496566      -0.00006762       0.06807458       0.30893861      -0.00020000
Pt       7.05748842       0.81492822      19.30496566       0.00036998      -0.00026020       0.03765586      -0.00020000
Pt       2.82299520       3.25971457      19.30496566       0.05950124      -0.03466207       0.30874681      -0.00020000
Pt       5.64599124       3.25971457      19.30496566      -0.05865740      -0.03426586       0.30903503      -0.00020000
Pt       8.46898644       3.25971457      19.30496566       0.00002725       0.00489975       0.09531105      -0.00020000
Pt       4.23449322       5.70450008      19.30496566      -0.00002982      -0.00008459       0.03742318      -0.00020000
Pt       7.05748842       5.70450008      19.30496566       0.00454031      -0.00316374       0.09512233      -0.00020000
Pt       9.88048446       5.70450008      19.30496566      -0.00451434      -0.00281202       0.09483977      -0.00020000
Pt       0.00018886       1.63028243      21.58371246      -0.00014604       0.00027022      -0.00157737      -0.00020000
Pt       2.83884152       1.63858119      21.62955339      -0.00012033       0.00000437      -0.00080553      -0.00020000
Pt       5.63047098       1.63862184      21.62945684       0.00045431      -0.00029748      -0.00023783      -0.00020000
Pt       1.41280987       4.07374847      21.59164028      -0.00094437       0.00027948       0.00000823      -0.00020000
Pt       4.23476592       4.05625747      21.62944244      -0.00049108       0.00066052      -0.00063223      -0.00020000
Pt       7.05673806       4.07371883      21.59181643      -0.00019232       0.00042577      -0.00103178      -0.00020000
Pt       2.82252856       6.51884733      21.58363285       0.00000411      -0.00032165      -0.00107704      -0.00020000
Pt       5.64678733       6.51880668      21.58360998       0.00002725       0.00006042      -0.00095722      -0.00020000
Pt       8.46913295       6.52034126      21.59166314       0.00036021      -0.00050137       0.00019900      -0.00020000
Pt       0.00037264      -0.00059368      23.91565041       0.00011621       0.00035893       0.00204506      -0.00010000
Pt       2.81896227      -0.00439540      23.91560468      -0.00082995       0.00141925       0.00024400      -0.00010000
Pt       5.65089224      -0.00431156      23.91559113       0.00002725       0.00081453       0.00015607      -0.00010000
Pt       1.40632686       2.44218214      23.91548273       0.00079036      -0.00057798       0.00082815      -0.00010000
Pt       4.23494970       2.44424857      24.14248036       0.00002623       0.00051936       0.00329461      -0.00000000
Pt       7.06336843       2.44212116      23.91556657      -0.00056436      -0.00014167       0.00038592      -0.00010000
Pt       2.82233208       4.89485058      23.91543361       0.00099862      -0.00043529       0.00075308      -0.00010000
Pt       5.64736491       4.89499455      23.91544631      -0.00060061      -0.00125753       0.00070371      -0.00010000
Pt       8.46946155       4.88899851      23.91626442      -0.00039544       0.00002443       0.00247006      -0.00010000
C        4.23523595       2.44488036      26.21914020       0.00046717      -0.00010130      -0.00064406      -0.00000000
H        4.23547054       3.47719730      26.55162329       0.00051062       0.00096725       0.00412611       0.00000000
H        5.12892151       1.92849069      26.55207807       0.00155012      -0.00048285       0.00403252       0.00000000
H        3.34105241       1.92916567      26.55190869      -0.00055047      -0.00049982       0.00431740       0.00000000
