# Supplementary material for: Uncertainty Quantification of Linear Scaling, Machine Learning, and Density Functional Theory Derived Thermodynamics for the Catalytic Partial Oxidation of Methane on Rhodium
Source: J Phys Chem C Nanomater Interfaces. 2024 Oct 3;128(41):17418–33. doi: 10.1021/acs.jpcc.4c05107 (PMC11492380; doi:10.1021/acs.jpcc.4c05107)
Supplement: Supplementary file 2 — jp4c05107_si_002.zip [file jp4c05107_si_002.zip › supplementary materials/DFT_Pt/cox.xyz]

38
Lattice="8.468986439008619 0.0 0.0 4.2344932195043095 7.334353980842439 0.0 0.0 0.0 40.91490148988429" Properties=species:S:1:pos:R:3:forces:R:3 energy=-129266.5194406498 stress="0.036395767866506265 4.590788075997259e-06 1.1936048997592873e-05 4.590788075997259e-06 0.03638934076319987 6.427103306396162e-06 1.1936048997592873e-05 6.427103306396162e-06 0.02275470017748801" free_energy=-129266.5194406498 pbc="T T T"
Pt       0.00000000       0.00000000      16.99999973      -0.01792830      -0.01082203      -0.16684531
Pt       2.82299520       0.00000000      16.99999973       0.01804323      -0.01012680      -0.16540421
Pt       5.64599124       0.00000000      16.99999973      -0.00239293      -0.00381166      -0.14780681
Pt       1.41149802       2.44478551      16.99999973       0.00073559       0.01987823      -0.16542375
Pt       4.23449322       2.44478551      16.99999973      -0.01317947      -0.00847513      -0.13423884
Pt       7.05748842       2.44478551      16.99999973       0.01096036      -0.00697360      -0.13458337
Pt       2.82299520       4.88957186      16.99999973      -0.00391888      -0.00125907      -0.14742680
Pt       5.64599124       4.88957186      16.99999973       0.00025634       0.01195306      -0.13461268
Pt       8.46898644       4.88957186      16.99999973       0.00195610       0.00033861      -0.14737255
Pt       1.41149802       0.81492822      19.30496566       0.00354118       0.00342445      -0.00298814
Pt       4.23449322       0.81492822      19.30496566      -0.02830836       0.04008735       0.15955392
Pt       7.05748842       0.81492822      19.30496566       0.02761648       0.03914633       0.15718671
Pt       2.82299520       3.25971457      19.30496566       0.01853045      -0.04186990       0.16064073
Pt       5.64599124       3.25971457      19.30496566      -0.00005888       0.00158894       0.31254433
Pt       8.46898644       3.25971457      19.30496566      -0.01628434      -0.03923426       0.15858976
Pt       4.23449322       5.70450008      19.30496566       0.04581732       0.00645887       0.15701856
Pt       7.05748842       5.70450008      19.30496566      -0.04359254       0.00709265       0.15749858
Pt       9.88048446       5.70450008      19.30496566      -0.00060781       0.00071297       0.08180453
Pt      -0.01063112       1.63876073      21.61104442      -0.00048697      -0.00021777      -0.00011236
Pt       2.83658623       1.63926379      21.61214623      -0.00005168      -0.00105312      -0.00076310
Pt       5.64656375       1.63939929      21.62108609       0.00065615      -0.00341263       0.00142285
Pt       1.41226023       4.07440397      21.58754383       0.00050368       0.00087803      -0.00027177
Pt       4.24174606       4.07255519      21.62109710      -0.00205843       0.00126473       0.00062941
Pt       7.05189804       4.07278639      21.62080831       0.00215253       0.00093640       0.00009565
Pt       2.82537583       6.52238398      21.58740917      -0.00037795      -0.00125727       0.00076130
Pt       5.64703886       6.50773178      21.61086403       0.00054970      -0.00059675       0.00048800
Pt       8.46809720       6.52235603      21.58719914       0.00114054      -0.00106881       0.00157377
Pt       0.00085198       0.00284134      23.92724446      -0.00149510      -0.00186199      -0.00037255
Pt       2.82639211       0.00283965      23.92711488      -0.00012676      -0.00122539       0.00194684
Pt       5.64766048      -0.02198464      23.91614924      -0.00024631      -0.00253125      -0.00228314
Pt       1.41355260       2.44985843      23.92792960       0.00003008       0.00135549      -0.00110660
Pt       4.21205464       2.43431953      24.04081018       0.00007662      -0.00001594      -0.00110840
Pt       7.08378801       2.43380547      24.03624709      -0.00200443       0.00076799      -0.00119916
Pt       2.80268657       4.90600593      23.91557927      -0.00254822      -0.00066360       0.00092843
Pt       5.64763338       4.92078855      24.03592611      -0.00077544      -0.00112511       0.00181777
Pt       8.49284696       4.90601609      23.91564533       0.00160077      -0.00044249      -0.00109812
O        5.65638946       3.26665067      26.52778309       0.00201780      -0.00065383       0.00102767
C        5.64663827       3.26117124      25.34840051       0.00025762       0.00281459      -0.00051139
