# Supplementary material for: Uncertainty Quantification of Linear Scaling, Machine Learning, and Density Functional Theory Derived Thermodynamics for the Catalytic Partial Oxidation of Methane on Rhodium
Source: J Phys Chem C Nanomater Interfaces. 2024 Oct 3;128(41):17418–33. doi: 10.1021/acs.jpcc.4c05107 (PMC11492380; doi:10.1021/acs.jpcc.4c05107)
Supplement: Supplementary file 2 — jp4c05107_si_002.zip [file jp4c05107_si_002.zip › supplementary materials/DFT_Pt/ch2x.xyz]

39
Lattice="8.468986439008619 0.0 0.0 4.2344932195043095 7.334353980842439 0.0 0.0 0.0 40.91490148988429" Properties=species:S:1:pos:R:3:forces:R:3:magmoms:R:1 energy=-128860.69297467943 stress="0.03555473549098357 0.00044163381291093624 -1.5608679458390678e-05 0.00044163381291093624 0.036064312967419264 -4.590788075997259e-06 -1.5608679458390678e-05 -4.590788075997259e-06 0.021941212530421295" free_energy=-128860.69297467943 pbc="T T T"
Pt       0.00000000       0.00000000      16.99999973       0.02341555      -0.00871707      -0.14466081      -0.00050000
Pt       2.82299520       0.00000000      16.99999973      -0.00917781      -0.04116748      -0.21074407      -0.00040000
Pt       5.64599124       0.00000000      16.99999973      -0.01414364       0.00650823      -0.10986401      -0.00040000
Pt       1.41149802       2.44478551      16.99999973       0.02249972      -0.01194843      -0.13152324      -0.00040000
Pt       4.23449322       2.44478551      16.99999973       0.02984922       0.02914577      -0.21000951      -0.00040000
Pt       7.05748842       2.44478551      16.99999973      -0.01134602      -0.00674889      -0.13339320      -0.00040000
Pt       2.82299520       4.88957186      16.99999973       0.01792933      -0.01865027      -0.14484438      -0.00050000
Pt       5.64599124       4.88957186      16.99999973       0.00334809      -0.00373838      -0.16471464      -0.00040000
Pt       8.46898644       4.88957186      16.99999973       0.00152878       0.01251176      -0.13359581      -0.00040000
Pt       1.41149802       0.81492822      19.30496566      -0.01788974       0.01155737      -0.00247597      -0.00070000
Pt       4.23449322       0.81492822      19.30496566       0.03281859      -0.01561739       0.00343345      -0.00060000
Pt       7.05748842       0.81492822      19.30496566      -0.05003135       0.04620555       0.29932140      -0.00070000
Pt       2.82299520       3.25971457      19.30496566      -0.01349084       0.01910073      -0.00203734      -0.00070000
Pt       5.64599124       3.25971457      19.30496566       0.03365985      -0.06826202       0.20188173      -0.00060000
Pt       8.46898644       3.25971457      19.30496566      -0.02684952       0.02244984       0.30437671      -0.00060000
Pt       4.23449322       5.70450008      19.30496566      -0.03359429       0.02141575       0.07719043      -0.00070000
Pt       7.05748842       5.70450008      19.30496566       0.08050664       0.00942309       0.20091269      -0.00060000
Pt       9.88048446       5.70450008      19.30496566      -0.06051477       0.02678112       0.29920930      -0.00070000
Pt      -0.02228275       1.64429267      21.61338186       0.00315963      -0.00518900      -0.00118399      -0.00060000
Pt       2.83146334       1.62811437      21.56375190      -0.00241709      -0.00023371       0.00110069      -0.00060000
Pt       5.66296817       1.64351014      21.64154886      -0.00317788      -0.00115725      -0.00552016      -0.00050000
Pt       1.39059995       4.09225913      21.61345130       0.00339591      -0.00203477       0.00182780      -0.00060000
Pt       4.21718854       4.07788557      21.57966936       0.00142645      -0.00075976      -0.00022009      -0.00060000
Pt       7.05408304       4.07976399      21.62860232      -0.00223789       0.00114491       0.00183011      -0.00050000
Pt       2.81156037       6.52905161      21.60174886       0.00526099      -0.00435056      -0.00025377      -0.00070000
Pt       5.63734271       6.53749604      21.57911210      -0.00066772      -0.00375253       0.00289301      -0.00060000
Pt       8.46805316       6.50222864      21.64155563      -0.00004525       0.00004499       0.00190082      -0.00050000
Pt      -0.03225837       0.02555517      23.92710302      -0.00020569      -0.00072634      -0.00178100      -0.00030000
Pt       2.80022125       0.01694729      23.92377556      -0.00020183       0.00251300      -0.00058621      -0.00030000
Pt       5.61684099       0.02022309      23.94932734      -0.00028385      -0.00541089       0.00167970      -0.00030000
Pt       1.44227178       2.43250632      23.86651335      -0.00119171      -0.00145164      -0.00096391      -0.00030000
Pt       4.21125686       2.46271774      23.92354944      -0.00133800      -0.00108938       0.00121099      -0.00030000
Pt       7.02553662       2.48520036      24.10730104       0.00062041       0.00313058      -0.00155320      -0.00010000
Pt       2.78819444       4.91215695      23.92756204      -0.00280019      -0.00119273      -0.00156323      -0.00030000
Pt       5.56269876       4.94272915      23.87730369       0.00042295      -0.00354041      -0.00195070      -0.00030000
Pt       8.41872555       4.89844736      24.11162445       0.00144110      -0.00259990      -0.00043092      -0.00010000
C        7.74946982       3.67010303      25.60501588      -0.00427909      -0.00293363       0.00251480      -0.00000000
H        8.53693905       3.21644568      26.20025266      -0.00201909      -0.00076619       0.00193938       0.00000000
H        6.97206260       4.12021864      26.21616166      -0.00337972       0.00010567       0.00064792       0.00000000
