# Supplementary material for: Uncertainty Quantification of Linear Scaling, Machine Learning, and Density Functional Theory Derived Thermodynamics for the Catalytic Partial Oxidation of Methane on Rhodium
Source: J Phys Chem C Nanomater Interfaces. 2024 Oct 3;128(41):17418–33. doi: 10.1021/acs.jpcc.4c05107 (PMC11492380; doi:10.1021/acs.jpcc.4c05107)
Supplement: Supplementary file 2 — jp4c05107_si_002.zip [file jp4c05107_si_002.zip › supplementary materials/DFT_Pt/ox_211.xyz]

37
Lattice="6.914898813515938 0.0 0.0 0.0 8.468987747359577 0.0 0.0 0.0 42.964216329839935" Properties=species:S:1:pos:R:3:forces:R:3:magmoms:R:1 energy=-129107.44513689348 stress="0.03313355385970261 0.0 0.0005499764115044715 0.0 0.034432746885209836 5.5089456911967096e-06 0.0005499764115044715 5.5089456911967096e-06 0.024522153586746955" free_energy=-129107.44513689348 pbc="T T T"
Pt       4.45459856       1.41053010      25.79639859       0.00645887       0.00179849       0.00069163       0.00010000
Pt       4.46132399       4.12789241      25.90674723       0.00275597      -0.00334912      -0.00408523       0.00110000
Pt       4.46070718       7.16314921      25.90494314       0.00437576       0.00462233      -0.00098293       0.00110000
Pt       2.19147457      -0.01446320      25.17284206       0.00453388       0.00237981       0.00314960      -0.00010000
Pt       2.19194064       2.83547777      25.17292296       0.00379932      -0.00276908       0.00349079      -0.00010000
Pt       2.15020576       5.64452541      25.11224472       0.00309458       0.00087777       0.00177483      -0.00010000
Pt      -0.01791512       1.41024590      24.47559760       0.00192704       0.00062478      -0.00156169      -0.00060000
Pt      -0.05241217       4.21575519      24.44778587       0.00088677      -0.00286447      -0.00123567      -0.00010000
Pt      -0.05266318       7.07372851      24.44768077       0.00284930       0.00580761      -0.00224869      -0.00010000
Pt       4.61659389      -0.01507102      23.49229069       0.00463930      -0.00542040      -0.00370445      -0.00020000
Pt       4.61682624       2.83678330      23.49276781       0.00333832       0.00596804      -0.00282641      -0.00020000
Pt       4.61150384       5.64487185      23.48837962       0.00009950       0.00114260       0.00090631      -0.00010000
Pt       2.27899576       1.41074308      22.70877249      -0.00277525       0.00029079       0.00140485      -0.00020000
Pt       2.26747000       4.23107100      22.69541567       0.00243741       0.00029619      -0.00376821      -0.00010000
Pt       2.26739463       7.05911179      22.69582711       0.00266521       0.00150821      -0.00569576      -0.00010000
Pt      -0.00028213       0.00430383      21.89037624       0.00355686       0.00132052      -0.00137657      -0.00010000
Pt      -0.00043633       2.81776871      21.89042741       0.00415953      -0.00214379      -0.00174424      -0.00010000
Pt      -0.00679112       5.64548105      21.89085129      -0.00412122      -0.00056436       0.00534044      -0.00010000
Pt       4.60993277       1.41149750      21.07464360      -0.00884357      -0.00152672       0.14405840      -0.00020000
Pt       4.60993277       4.23449318      21.07464360       0.00112383      -0.04814751       0.18011400      -0.00020000
Pt       4.60993277       7.05748887      21.07464360       0.00087495       0.04433327       0.18100798      -0.00020000
Pt       2.30496604      -0.00000000      20.25971517       0.08240746      -0.01351346       0.13473198      -0.00010000
Pt       2.30496604       2.82299569      20.25971517       0.08225987       0.01120821       0.13378787      -0.00010000
Pt       2.30496604       5.64599137      20.25971517       0.09619191      -0.00091917       0.08467388       0.00000000
Pt       0.00000000       1.41149750      19.44478605      -0.30094171      -0.00099347      -0.11304729      -0.00020000
Pt       0.00000000       4.23449318      19.44478605      -0.26460354       0.00021263      -0.09290861      -0.00010000
Pt       0.00000000       7.05748887      19.44478605      -0.26505374      -0.00160951      -0.09353185      -0.00010000
Pt       4.60993277      -0.00000000      18.62985762      -0.19618417      -0.00287526      -0.74928580      -0.00010000
Pt       4.60993277       2.82299569      18.62985762      -0.19575865       0.00341031      -0.74986301      -0.00010000
Pt       4.60993277       5.64599137      18.62985762      -0.19609650      -0.00055202      -0.77121653      -0.00010000
Pt       2.30496604       1.41149750      17.81492919       0.13237427      -0.00007765      -0.09152999      -0.00010000
Pt       2.30496604       4.23449318      17.81492919       0.15550418       0.02043770      -0.13660760      -0.00000000
Pt       2.30496604       7.05748887      17.81492919       0.15528795      -0.01954835      -0.13663099      -0.00000000
Pt       0.00000000       0.00000000      17.00000075       0.21761483      -0.00063789       0.69929147      -0.00000000
Pt       0.00000000       2.82299569      17.00000075       0.21810668       0.00148018       0.69909889      -0.00000000
Pt       0.00000000       5.64599137      17.00000075       0.23518626      -0.00068803       0.68663367      -0.00010000
O        4.76385220       5.64705696      27.06536273       0.00586829       0.00048105       0.00369468       0.00240000
