# Supplementary material for: Uncertainty Quantification of Linear Scaling, Machine Learning, and Density Functional Theory Derived Thermodynamics for the Catalytic Partial Oxidation of Methane on Rhodium
Source: J Phys Chem C Nanomater Interfaces. 2024 Oct 3;128(41):17418–33. doi: 10.1021/acs.jpcc.4c05107 (PMC11492380; doi:10.1021/acs.jpcc.4c05107)
Supplement: Supplementary file 2 — jp4c05107_si_002.zip [file jp4c05107_si_002.zip › supplementary materials/DFT_Pt/chox.xyz]

39
Lattice="8.468986439008619 0.0 0.0 4.2344932195043095 7.334353980842439 0.0 0.0 0.0 40.91490148988429" Properties=species:S:1:pos:R:3:forces:R:3 energy=-129282.54026888937 stress="0.03656011807962697 1.5608679458390678e-05 -1.8363152303989035e-06 1.5608679458390678e-05 0.036559199922011766 -1.0099733767193969e-05 -1.8363152303989035e-06 -1.0099733767193969e-05 0.022735418867568823" free_energy=-129282.54026888937 pbc="T T T"
Pt       0.00000000       0.00000000      16.99999973       0.00138840      -0.00071297      -0.26538953
Pt       2.82299520       0.00000000      16.99999973      -0.02173713       0.00027022      -0.13433140
Pt       5.64599124       0.00000000      16.99999973       0.01548627      -0.00038104      -0.13157672
Pt       1.41149802       2.44478551      16.99999973      -0.01082023      -0.02098252      -0.13551771
Pt       4.23449322       2.44478551      16.99999973       0.00044017      -0.00041498      -0.13598616
Pt       7.05748842       2.44478551      16.99999973       0.00266881      -0.01511680      -0.13533747
Pt       2.82299520       4.88957186      16.99999973       0.00771100       0.01344404      -0.13292141
Pt       5.64599124       4.88957186      16.99999973      -0.01156688       0.00945600      -0.13599002
Pt       8.46898644       4.88957186      16.99999973      -0.00514658      -0.00321876      -0.13171299
Pt       1.41149802       0.81492822      19.30496566       0.00338280       0.00384843       0.03692978
Pt       4.23449322       0.81492822      19.30496566       0.00271791       0.06929072       0.32964679
Pt       7.05748842       0.81492822      19.30496566      -0.01069296      -0.00216693       0.03177009
Pt       2.82299520       3.25971457      19.30496566       0.05890680      -0.03002611       0.32669182
Pt       5.64599124       3.25971457      19.30496566      -0.05996378      -0.03453223       0.31521519
Pt       8.46898644       3.25971457      19.30496566       0.00226488       0.01764008       0.09272735
Pt       4.23449322       5.70450008      19.30496566      -0.01072844      -0.00563123       0.02706292
Pt       7.05748842       5.70450008      19.30496566       0.01642112      -0.00397235       0.09044858
Pt       9.88048446       5.70450008      19.30496566      -0.00701140      -0.00109863       0.10621510
Pt       0.00217230       1.63112086      21.57953640       0.00015221       0.00143519      -0.00340491
Pt       2.84261699       1.64285972      21.63407159      -0.00187433      -0.00127732      -0.00284775
Pt       5.62883053       1.64196286      21.63618037       0.00251377       0.00163676       0.00189207
Pt       1.41540307       4.07641366      21.59369231       0.00261790      -0.00055433      -0.00258344
Pt       4.23520461       4.05637011      21.63471185       0.00225923       0.00120148       0.00340491
Pt       7.05920677       4.07698786      21.58965176      -0.00050805      -0.00026302      -0.00103153
Pt       2.82335005       6.52149473      21.58554599      -0.00101636      -0.00165528      -0.00328484
Pt       5.64670433       6.52290397      21.57896728       0.00179772      -0.00106315      -0.00293106
Pt       8.47153476       6.52407777      21.59409120       0.00105544       0.00087932      -0.00382580
Pt       0.00487051       0.00503397      23.91515752       0.00110789       0.00139842      -0.00410837
Pt       2.82299181       0.00109250      23.91618989       0.00277293      -0.00068880       0.00279659
Pt       5.65633526      -0.00204272      23.92643736       0.00134212       0.00295368       0.00097008
Pt       1.40990501       2.44773271      23.91765587       0.00078521       0.00244203       0.00191444
Pt       4.25037257       2.45556737      24.18056285      -0.00742817      -0.00416364       0.00324653
Pt       7.07424939       2.44792835      23.91134732       0.00200469       0.00124750       0.00237236
Pt       2.82397929       4.90353383      23.92415243       0.00419193      -0.00075616       0.00188616
Pt       5.65505052       4.90536483      23.91059189       0.00162957       0.00153083       0.00146167
Pt       8.47420926       4.89524185      23.91601204       0.00361317       0.00175966      -0.00481439
O        5.07621138       3.04960664      26.84521087       0.00146784       0.00266315      -0.00105749
C        4.28179590       2.48110137      26.16811371       0.00541834       0.00083304      -0.00733793
H        3.44832906       1.89048526      26.58551025       0.00237570      -0.00525354      -0.00066077
