# Supplementary material for: Uncertainty Quantification of Linear Scaling, Machine Learning, and Density Functional Theory Derived Thermodynamics for the Catalytic Partial Oxidation of Methane on Rhodium
Source: J Phys Chem C Nanomater Interfaces. 2024 Oct 3;128(41):17418–33. doi: 10.1021/acs.jpcc.4c05107 (PMC11492380; doi:10.1021/acs.jpcc.4c05107)
Supplement: Supplementary file 2 — jp4c05107_si_002.zip [file jp4c05107_si_002.zip › supplementary materials/DFT_Pt/chx.xyz]

38
Lattice="8.468986439008619 0.0 0.0 4.2344932195043095 7.334353980842439 0.0 0.0 0.0 40.91490148988429" Properties=species:S:1:pos:R:3:forces:R:3:magmoms:R:1 energy=-128844.35506442882 stress="0.035309587407725315 -1.8363152303989035e-06 -5.5089456911967096e-06 -1.8363152303989035e-06 0.03532152345672291 -9.181576151994517e-06 -5.5089456911967096e-06 -9.181576151994517e-06 0.021982529623105273" free_energy=-128844.35506442882 pbc="T T T"
Pt       0.00000000       0.00000000      16.99999973      -0.00602821      -0.00214919      -0.16447013      -0.00070000
Pt       2.82299520       0.00000000      16.99999973       0.00625009      -0.00165579      -0.16546746      -0.00070000
Pt       5.64599124       0.00000000      16.99999973      -0.00303210      -0.00721452      -0.15145700      -0.00080000
Pt       1.41149802       2.44478551      16.99999973       0.00061089       0.00860728      -0.16359312      -0.00070000
Pt       4.23449322       2.44478551      16.99999973      -0.00859083      -0.00263178      -0.12957717      -0.00060000
Pt       7.05748842       2.44478551      16.99999973       0.00537386      -0.00102690      -0.12863538      -0.00060000
Pt       2.82299520       4.88957186      16.99999973      -0.00969203       0.00528593      -0.15135313      -0.00080000
Pt       5.64599124       4.88957186      16.99999973      -0.00007096       0.00913333      -0.12925604      -0.00060000
Pt       8.46898644       4.88957186      16.99999973       0.00645090       0.00702168      -0.15089522      -0.00080000
Pt       1.41149802       0.81492822      19.30496566       0.00233199       0.00075179      -0.09378433      -0.00090000
Pt       4.23449322       0.81492822      19.30496566      -0.02119952       0.02273267       0.16029080      -0.00110000
Pt       7.05748842       0.81492822      19.30496566       0.02443859       0.02441314       0.16211525      -0.00110000
Pt       2.82299520       3.25971457      19.30496566       0.01133059      -0.03639756       0.15766313      -0.00110000
Pt       5.64599124       3.25971457      19.30496566       0.00391373      -0.00396593       0.36652464      -0.00100000
Pt       8.46898644       3.25971457      19.30496566      -0.00774982      -0.03399513       0.16222427      -0.00110000
Pt       4.23449322       5.70450008      19.30496566       0.03549305       0.00409577       0.15592198      -0.00110000
Pt       7.05748842       5.70450008      19.30496566      -0.02862255       0.00414925       0.15861701      -0.00110000
Pt       9.88048446       5.70450008      19.30496566       0.00114054      -0.00345685       0.09341821      -0.00120000
Pt      -0.01038975       1.63425523      21.61312948      -0.00094822       0.00121305       0.00106829      -0.00100000
Pt       2.83743651       1.63368950      21.61264590      -0.00168870       0.00172212      -0.00141076      -0.00100000
Pt       5.64819403       1.63363446      21.62697119       0.00027537       0.00122436      -0.00130278      -0.00100000
Pt       1.41371012       4.06977482      21.58982283      -0.00166016      -0.00386514      -0.00216590      -0.00120000
Pt       4.24278182       4.06774989      21.62544000       0.00056693       0.00116908       0.00182240      -0.00100000
Pt       7.05385776       4.06781679      21.62687803      -0.00231759       0.00040675      -0.00110583      -0.00100000
Pt       2.82693074       6.51748552      21.58944765       0.00201652       0.00170978       0.00013215      -0.00120000
Pt       5.64845656       6.50262922      21.61165418      -0.00097368      -0.00209314       0.00857797      -0.00100000
Pt       8.46947933       6.51748806      21.58973729      -0.00379469       0.00022754      -0.00113180      -0.00120000
Pt       0.00350531      -0.00599350      23.92587587       0.00125855       0.00002725      -0.00092740      -0.00060000
Pt       2.82744311      -0.00682262      23.92621124      -0.00527796      -0.00008947      -0.00037924      -0.00060000
Pt       5.65004873      -0.03823155      23.91840368      -0.00120688       0.00384868       0.00023551      -0.00050000
Pt       1.41465780       2.43876575      23.92578864      -0.00170413       0.00024168       0.00129044      -0.00060000
Pt       4.19862537       2.41554210      24.06595206       0.00645707       0.00350930       0.00568111      -0.00030000
Pt       7.09800744       2.41675316      24.07028564       0.00338151      -0.00418241      -0.00461642      -0.00030000
Pt       2.80037199       4.89883947      23.91771769      -0.00341083      -0.00001080      -0.00001337      -0.00050000
Pt       5.64950164       4.92650850      24.06639498      -0.00192087       0.00354684       0.00172392      -0.00030000
Pt       8.49967212       4.89873107      23.91846550       0.00049031       0.00030185       0.00009719      -0.00050000
C        5.64629358       3.25295124      25.13879564      -0.00670441      -0.00190056       0.00334269       0.00000000
H        5.64249186       3.25456543      26.22781329       0.00481388      -0.00070345       0.00079576      -0.00000000
