# Supplementary material for: Uncertainty Quantification of Linear Scaling, Machine Learning, and Density Functional Theory Derived Thermodynamics for the Catalytic Partial Oxidation of Methane on Rhodium
Source: J Phys Chem C Nanomater Interfaces. 2024 Oct 3;128(41):17418–33. doi: 10.1021/acs.jpcc.4c05107 (PMC11492380; doi:10.1021/acs.jpcc.4c05107)
Supplement: Supplementary file 2 — jp4c05107_si_002.zip [file jp4c05107_si_002.zip › supplementary materials/DFT_Pt/ohx_211.xyz]

38
Lattice="6.914898813515938 0.0 0.0 0.0 8.468987747359577 0.0 0.0 0.0 42.964216329839935" Properties=species:S:1:pos:R:3:forces:R:3:magmoms:R:1 energy=-129124.79872606076 stress="0.03296185838566031 9.181576151994517e-06 0.000628019808796425 9.181576151994517e-06 0.03484499965443439 3.580814699277862e-05 0.000628019808796425 3.580814699277862e-05 0.024566225152276532" free_energy=-129124.79872606076 pbc="T T T"
Pt       4.44930175       1.41241856      25.81752291      -0.00156452       0.00047000      -0.00695818      -0.00010000
Pt       4.50177407       4.15075514      25.84379676       0.00162931      -0.00584232      -0.00724794      -0.00000000
Pt       4.50367498       7.14648223      25.84018304      -0.00262381       0.00371344      -0.00562120      -0.00000000
Pt       2.17930850       0.00100750      25.16757843       0.00707902       0.00143622       0.00163214      -0.00010000
Pt       2.17928222       2.82096201      25.16799195       0.00898601       0.00169153       0.00192241      -0.00010000
Pt       2.19074920       5.64530818      25.13143080       0.00662239       0.00111534      -0.00239781      -0.00010000
Pt      -0.03311822       1.41049553      24.47247759       0.00044120       0.00200957      -0.00200675      -0.00000000
Pt      -0.02545858       4.22888935      24.45243061       0.00143622       0.00255670      -0.00127218      -0.00000000
Pt      -0.02454028       7.06101892      24.45036790       0.00018229       0.00157326       0.00049159      -0.00000000
Pt       4.60832229      -0.01869789      23.50439176       0.00468841      -0.00042192       0.00211962      -0.00000000
Pt       4.60817086       2.84298251      23.50576022       0.00504708       0.00044532       0.00215047      -0.00000000
Pt       4.63005720       5.64595265      23.46806157       0.00210882      -0.00016764       0.00099090      -0.00000000
Pt       2.27415049       1.41095260      22.70102642       0.00306938       0.00105595       0.00314626       0.00000000
Pt       2.27408341       4.23001164      22.69939381      -0.00093691      -0.00099039       0.00155295      -0.00000000
Pt       2.27447065       7.06046573      22.69912690      -0.00124956       0.00384226       0.00177689      -0.00000000
Pt      -0.00584447       0.00284686      21.89368433       0.00354478       0.00260967       0.00506045       0.00010000
Pt      -0.00616602       2.81871813      21.89428039       0.00384406      -0.00076259       0.00407777       0.00010000
Pt       0.00663554       5.64495275      21.88810262       0.00157711       0.00136088       0.00276471       0.00000000
Pt       4.60993277       1.41149750      21.07464360      -0.00601124       0.00244538       0.31645343       0.00010000
Pt       4.60993277       4.23449318      21.07464360      -0.00009616      -0.09247435       0.14665701       0.00000000
Pt       4.60993277       7.05748887      21.07464360       0.00152415       0.08924608       0.14506653       0.00000000
Pt       2.30496604      -0.00000000      20.25971517       0.08266277       0.00459199       0.11121564       0.00010000
Pt       2.30496604       2.82299569      20.25971517       0.08222208      -0.00631823       0.11242149       0.00010000
Pt       2.30496604       5.64599137      20.25971517       0.10602535      -0.00207874       0.10205685       0.00010000
Pt       0.00000000       1.41149750      19.44478605      -0.32152853      -0.00115031      -0.07881614       0.00020000
Pt       0.00000000       4.23449318      19.44478605      -0.26879804       0.00290252      -0.08932527       0.00010000
Pt       0.00000000       7.05748887      19.44478605      -0.26863323      -0.00657045      -0.09040333       0.00010000
Pt       4.60993277      -0.00000000      18.62985762      -0.19795335      -0.02132987      -0.79586133       0.00010000
Pt       4.60993277       2.82299569      18.62985762      -0.19748258       0.02140906      -0.79659409       0.00010000
Pt       4.60993277       5.64599137      18.62985762      -0.19850716      -0.00132052      -0.77960296       0.00010000
Pt       2.30496604       1.41149750      17.81492919       0.16539007      -0.00034581      -0.10285595       0.00010000
Pt       2.30496604       4.23449318      17.81492919       0.15246333      -0.01319079      -0.13639677       0.00010000
Pt       2.30496604       7.05748887      17.81492919       0.15214760       0.01310131      -0.13607255       0.00010000
Pt       0.00000000       0.00000000      17.00000075       0.21820798       0.01723616       0.68571733       0.00010000
Pt       0.00000000       2.82299569      17.00000075       0.21826609      -0.01693406       0.68555123       0.00010000
Pt       0.00000000       5.64599137      17.00000075       0.23436737      -0.00123336       0.69643471       0.00010000
O        4.71241711       5.65547515      27.35525742       0.00436085      -0.00213144       0.00396413       0.00000000
H        5.63085397       5.65571856      27.65246668      -0.00250837      -0.00154935      -0.00179129      -0.00000000
