# Supplementary material for: Uncertainty Quantification of Linear Scaling, Machine Learning, and Density Functional Theory Derived Thermodynamics for the Catalytic Partial Oxidation of Methane on Rhodium
Source: J Phys Chem C Nanomater Interfaces. 2024 Oct 3;128(41):17418–33. doi: 10.1021/acs.jpcc.4c05107 (PMC11492380; doi:10.1021/acs.jpcc.4c05107)
Supplement: Supplementary file 2 — jp4c05107_si_002.zip [file jp4c05107_si_002.zip › supplementary materials/OCP_Rh/ohx.xyz]

38
Lattice="8.162607278167897 0.0 0.0 4.0813036390839486 7.06902526400915 0.0 0.0 0.0 40.66474093407986" Properties=species:S:1:pos:R:3:tags:I:1:initial_magmoms:R:1:forces:R:3 energy=0.38699716329574585 pbc="T T F"
Rh       0.00000000       0.00000000      17.00000000        0       0.00000000      -0.01857066      -0.00692740       0.15539862
Rh       2.72086909       0.00000000      17.00000000        0       0.00000000       0.01738214      -0.00716709       0.15796623
Rh       5.44173819       0.00000000      17.00000000        0       0.00000000       0.00039900       0.00154430       0.13113184
Rh       1.36043455       2.35634175      17.00000000        0       0.00000000      -0.00048075       0.02335924       0.13868214
Rh       4.08130364       2.35634175      17.00000000        0       0.00000000       0.00548372       0.00600479       0.11867496
Rh       6.80217273       2.35634175      17.00000000        0       0.00000000      -0.00567969       0.00443042       0.11736172
Rh       2.72086909       4.71268351      17.00000000        0       0.00000000      -0.00052350      -0.00178388       0.12536843
Rh       5.44173819       4.71268351      17.00000000        0       0.00000000      -0.00011793      -0.00910713       0.11910341
Rh       8.16260728       4.71268351      17.00000000        0       0.00000000       0.00095808      -0.00077990       0.12760359
Rh       1.36043455       0.78544725      19.22158031        0       0.00000000      -0.00152020       0.00106841      -0.11415876
Rh       4.08130364       0.78544725      19.22158031        0       0.00000000      -0.02319852       0.00499581      -0.01950156
Rh       6.80217273       0.78544725      19.22158031        0       0.00000000       0.02482990       0.00531348      -0.02029088
Rh       2.72086909       3.14178901      19.22158031        0       0.00000000      -0.01051003      -0.02383471      -0.01768817
Rh       5.44173819       3.14178901      19.22158031        0       0.00000000       0.00028184      -0.00240792      -0.04043844
Rh       8.16260728       3.14178901      19.22158031        0       0.00000000       0.01046192      -0.02467029      -0.01831071
Rh       4.08130364       5.49813076      19.22158031        0       0.00000000       0.01581759       0.01957279      -0.01661102
Rh       6.80217273       5.49813076      19.22158031        0       0.00000000      -0.01472932       0.02024927      -0.01701135
Rh       9.52304182       5.49813076      19.22158031        0       0.00000000       0.00020502       0.00001103      -0.03307345
Rh      -0.01409571       1.57909022      21.43739710        1       0.00000000      -0.00460127       0.00337854      -0.00120368
Rh       2.73427308       1.57890755      21.43612832        1       0.00000000       0.00572922       0.00294150      -0.00040022
Rh       5.44184871       1.57115336      21.39640613        1       0.00000000      -0.00064319       0.00202837       0.00028048
Rh       1.36074031       3.93063546      21.40353597        1       0.00000000       0.00042912      -0.00281448      -0.01116636
Rh       4.08086385       3.92746058      21.39678296        1       0.00000000       0.00194874      -0.00074703       0.00006873
Rh       6.80214281       3.92762816      21.39681242        1       0.00000000      -0.00106985      -0.00109140       0.00027189
Rh       2.71798941       6.28241402      21.40349874        1       0.00000000       0.00258688       0.00097952      -0.01125178
Rh       5.44129308       6.26819142      21.43851533        1       0.00000000       0.00029572      -0.00636109      -0.00138357
Rh       8.16579271       6.28214665      21.40356063        1       0.00000000      -0.00256874       0.00087668      -0.01059583
Rh      -0.00520436      -0.00272082      23.59034908        1       0.00000000       0.00188422       0.00108477       0.00031706
Rh       2.72562732      -0.00171970      23.59020433        1       0.00000000      -0.00162508       0.00098996      -0.00050422
Rh       5.44187471      -0.02762543      23.59176885        1       0.00000000       0.00002134       0.00053075      -0.00293611
Rh       1.36020259       2.36046424      23.58962908        1       0.00000000       0.00030546      -0.00191834       0.00019187
Rh       4.02931577       2.32747088      23.63108090        1       0.00000000       0.00000064       0.00049032      -0.00263246
Rh       6.85240273       2.32620587      23.63129024        1       0.00000000      -0.00065260       0.00023054      -0.00224759
Rh       2.69662522       4.72638663      23.59147767        1       0.00000000       0.00044348      -0.00044224      -0.00303441
Rh       5.44215834       4.77085366      23.63146688        1       0.00000000       0.00028956      -0.00086094      -0.00287046
Rh       8.18664206       4.72665817      23.59137378        1       0.00000000      -0.00038680      -0.00074989      -0.00345574
O        5.44142934       3.14184778      25.08120846        2       0.50000000       0.00039914       0.00053928       0.00732323
H        5.44128495       3.14209415      26.05642568        2       0.50000000       0.00030372       0.00031934      -0.00297163
