# Supplementary material for: Uncertainty Quantification of Linear Scaling, Machine Learning, and Density Functional Theory Derived Thermodynamics for the Catalytic Partial Oxidation of Methane on Rhodium
Source: J Phys Chem C Nanomater Interfaces. 2024 Oct 3;128(41):17418–33. doi: 10.1021/acs.jpcc.4c05107 (PMC11492380; doi:10.1021/acs.jpcc.4c05107)
Supplement: Supplementary file 2 — jp4c05107_si_002.zip [file jp4c05107_si_002.zip › supplementary materials/OCP_Rh/cx.xyz]

37
Lattice="8.162607278167897 0.0 0.0 4.0813036390839486 7.06902526400915 0.0 0.0 0.0 40.66474093407986" Properties=species:S:1:pos:R:3:tags:I:1:initial_magmoms:R:1:forces:R:3 energy=-1.1920958757400513 pbc="T T F"
Rh       0.00000000       0.00000000      17.00000000        0       0.00000000      -0.01310453       0.01375058       0.20214194
Rh       2.72086909       0.00000000      17.00000000        0       0.00000000       0.01524412       0.01193338       0.20054713
Rh       5.44173819       0.00000000      17.00000000        0       0.00000000       0.00094265      -0.00058766       0.15568361
Rh       1.36043455       2.35634175      17.00000000        0       0.00000000      -0.00008996       0.00687691       0.14903717
Rh       4.08130364       2.35634175      17.00000000        0       0.00000000      -0.00138860       0.00449570       0.16288090
Rh       6.80217273       2.35634175      17.00000000        0       0.00000000       0.00329159       0.00368443       0.15794511
Rh       2.72086909       4.71268351      17.00000000        0       0.00000000      -0.00250542      -0.00205838       0.15757415
Rh       5.44173819       4.71268351      17.00000000        0       0.00000000       0.00062680      -0.01677822       0.19193476
Rh       8.16260728       4.71268351      17.00000000        0       0.00000000       0.00339119      -0.00323276       0.15739940
Rh       1.36043455       0.78544725      19.22158031        0       0.00000000      -0.00046846       0.00434465      -0.11428809
Rh       4.08130364       0.78544725      19.22158031        0       0.00000000      -0.02020733       0.00268633      -0.05840920
Rh       6.80217273       0.78544725      19.22158031        0       0.00000000       0.02073194       0.00175641      -0.05617731
Rh       2.72086909       3.14178901      19.22158031        0       0.00000000      -0.02378084       0.02121449      -0.03445091
Rh       5.44173819       3.14178901      19.22158031        0       0.00000000       0.00094120       0.03343206      -0.05119270
Rh       8.16260728       3.14178901      19.22158031        0       0.00000000       0.02016508       0.02082779      -0.03311088
Rh       4.08130364       5.49813076      19.22158031        0       0.00000000       0.00019423       0.00974285      -0.08224115
Rh       6.80217273       5.49813076      19.22158031        0       0.00000000      -0.00232450       0.00693614      -0.08598734
Rh       9.52304182       5.49813076      19.22158031        0       0.00000000       0.00115021      -0.01037307      -0.02173629
Rh      -0.00277969       1.57986016      21.40282297        1       0.00000000      -0.01526242      -0.00315176       0.00747682
Rh       2.72392619       1.57979613      21.40331190        1       0.00000000       0.01612654      -0.00019160       0.00303441
Rh       5.44212013       1.57920482      21.38065687        1       0.00000000       0.00021344      -0.01272626       0.01681785
Rh       1.36062905       3.94019880      21.41800410        1       0.00000000       0.00171306      -0.01625972      -0.01635438
Rh       4.08562738       3.92753639      21.40438113        1       0.00000000      -0.00125719       0.00364679       0.01217052
Rh       6.79761033       3.92797717      21.40487622        1       0.00000000       0.00204458       0.00045392       0.00718968
Rh       2.71985884       6.30104731      21.40734682        1       0.00000000      -0.00532995      -0.02527981      -0.01182003
Rh       5.44184130       6.29063349      21.39691233        1       0.00000000      -0.00146718       0.00084102      -0.01761742
Rh       8.16378749       6.30131150      21.40780129        1       0.00000000       0.00568243      -0.02704346      -0.01533100
Rh       0.04102316      -0.00281577      23.58302738        1       0.00000000      -0.01059675      -0.03410465       0.00193010
Rh       2.68047515      -0.00313724      23.58276015        1       0.00000000       0.00607491      -0.03374197       0.00425267
Rh       5.44157630      -0.06895234      23.66114554        1       0.00000000       0.00222098       0.00178510       0.03844311
Rh       1.36050892       2.36508695      23.61436809        1       0.00000000      -0.00217712      -0.01958327       0.01436771
Rh       4.00997891       2.40645956      23.66784528        1       0.00000000      -0.01165149       0.03763665      -0.02371041
Rh       6.87444647       2.40672830      23.66732814        1       0.00000000      -0.00046781       0.02406536      -0.01890869
Rh       2.73323613       4.73210855      23.61576743        1       0.00000000      -0.00783304      -0.01021925      -0.01513524
Rh       5.44143226       4.77544040      23.58378803        1       0.00000000       0.00244816      -0.03251348      -0.01231153
Rh       8.15057656       4.73145782      23.61594540        1       0.00000000       0.00927453      -0.01047485      -0.01346698
C        5.44127548       1.58301737      24.59636531        2       2.00000000       0.01015752      -0.01929257       0.03431346
