# Supplementary material for: Uncertainty Quantification of Linear Scaling, Machine Learning, and Density Functional Theory Derived Thermodynamics for the Catalytic Partial Oxidation of Methane on Rhodium
Source: J Phys Chem C Nanomater Interfaces. 2024 Oct 3;128(41):17418–33. doi: 10.1021/acs.jpcc.4c05107 (PMC11492380; doi:10.1021/acs.jpcc.4c05107)
Supplement: Supplementary file 2 — jp4c05107_si_002.zip [file jp4c05107_si_002.zip › supplementary materials/OCP_Rh/ox.xyz]

37
Lattice="8.162607278167897 0.0 0.0 4.0813036390839486 7.06902526400915 0.0 0.0 0.0 40.66474093407986" Properties=species:S:1:pos:R:3:tags:I:1:initial_magmoms:R:1:forces:R:3 energy=0.5629610419273376 pbc="T T F"
Rh       0.00000000       0.00000000      17.00000000        0       0.00000000      -0.01543678      -0.00896297       0.18786074
Rh       2.72086909       0.00000000      17.00000000        0       0.00000000       0.01615651      -0.00921752       0.19274524
Rh       5.44173819       0.00000000      17.00000000        0       0.00000000       0.00025075      -0.00544996       0.13954790
Rh       1.36043455       2.35634175      17.00000000        0       0.00000000      -0.00007605       0.01665525       0.17684641
Rh       4.08130364       2.35634175      17.00000000        0       0.00000000       0.00600146       0.00185580       0.14064468
Rh       6.80217273       2.35634175      17.00000000        0       0.00000000      -0.00548840       0.00153243       0.13896899
Rh       2.72086909       4.71268351      17.00000000        0       0.00000000      -0.00494116      -0.00002662       0.13077404
Rh       5.44173819       4.71268351      17.00000000        0       0.00000000      -0.00142586      -0.00779286       0.12703048
Rh       8.16260728       4.71268351      17.00000000        0       0.00000000       0.00470484       0.00156294       0.12911683
Rh       1.36043455       0.78544725      19.22158031        0       0.00000000      -0.00080607      -0.00150502      -0.21478342
Rh       4.08130364       0.78544725      19.22158031        0       0.00000000      -0.01394537       0.01267062      -0.02518072
Rh       6.80217273       0.78544725      19.22158031        0       0.00000000       0.01335986       0.01584784      -0.02732784
Rh       2.72086909       3.14178901      19.22158031        0       0.00000000       0.00450389      -0.03748316      -0.03829391
Rh       5.44173819       3.14178901      19.22158031        0       0.00000000       0.00036332      -0.01581639      -0.04697668
Rh       8.16260728       3.14178901      19.22158031        0       0.00000000      -0.00418935      -0.03810397      -0.03457481
Rh       4.08130364       5.49813076      19.22158031        0       0.00000000       0.01746495       0.00006169      -0.04092824
Rh       6.80217273       5.49813076      19.22158031        0       0.00000000      -0.01513767       0.00019258      -0.04120326
Rh       9.52304182       5.49813076      19.22158031        0       0.00000000      -0.00193136      -0.00893712      -0.06414189
Rh      -0.00939744       1.56784956      21.41159116        1       0.00000000      -0.00000862       0.00505982       0.00263617
Rh       2.72983586       1.56866605      21.41251831        1       0.00000000       0.00121882      -0.00030312       0.00187065
Rh       5.44208000       1.56658872      21.40577879        1       0.00000000      -0.00065135      -0.00489679      -0.03430148
Rh       1.36042321       3.91627946      21.39021496        1       0.00000000      -0.00032981      -0.00677579       0.01194187
Rh       4.08143603       3.91864241      21.39786106        1       0.00000000       0.00531040       0.00469044       0.00315731
Rh       6.80209372       3.91905105      21.39824208        1       0.00000000      -0.00365061       0.00037450       0.00131289
Rh       2.72430690       6.27766129      21.39201989        1       0.00000000      -0.00087508       0.00505245      -0.00291903
Rh       5.44180783       6.26199679      21.40788411        1       0.00000000      -0.00135811       0.00554880       0.01059594
Rh       8.15925854       6.27754813      21.39236210        1       0.00000000       0.00225418       0.00674113      -0.00504818
Rh       0.00075159      -0.02221939      23.57394024        1       0.00000000      -0.00189228       0.02089514       0.01296193
Rh       2.72041604      -0.02246519      23.57403729        1       0.00000000       0.00279784       0.02037573       0.01397402
Rh       5.44215964      -0.06492708      23.58042378        1       0.00000000      -0.00085949       0.01498146      -0.00121792
Rh       1.36017966       2.34292884      23.58031753        1       0.00000000      -0.00200826       0.01160986      -0.01798516
Rh       4.04978715       2.32048151      23.68693292        1       0.00000000       0.00336746       0.00873421      -0.00433703
Rh       6.83365908       2.32091482      23.68776029        1       0.00000000       0.00081400       0.00537738      -0.00861407
Rh       2.67895686       4.71677391      23.57835598        1       0.00000000       0.00418692       0.01235384       0.01330977
Rh       5.44159820       4.72258631      23.68310910        1       0.00000000      -0.00001440       0.02741306       0.00145416
Rh       8.20418561       4.71823186      23.57866534        1       0.00000000      -0.00182651       0.00780522       0.01437329
O        5.44180287       3.12134724      24.88560519        2       2.00000000      -0.00166365       0.01174669       0.02960137
