# Supplementary material for: Uncertainty Quantification of Linear Scaling, Machine Learning, and Density Functional Theory Derived Thermodynamics for the Catalytic Partial Oxidation of Methane on Rhodium
Source: J Phys Chem C Nanomater Interfaces. 2024 Oct 3;128(41):17418–33. doi: 10.1021/acs.jpcc.4c05107 (PMC11492380; doi:10.1021/acs.jpcc.4c05107)
Supplement: Supplementary file 2 — jp4c05107_si_002.zip [file jp4c05107_si_002.zip › supplementary materials/OCP_Rh/hx.xyz]

37
Lattice="8.162607278167897 0.0 0.0 4.0813036390839486 7.06902526400915 0.0 0.0 0.0 40.66474093407986" Properties=species:S:1:pos:R:3:tags:I:1:initial_magmoms:R:1:forces:R:3 energy=-0.42518508434295654 pbc="T T F"
Rh       0.00000000       0.00000000      17.00000000        0       0.00000000      -0.00179885       0.00372411       0.19083326
Rh       2.72086909       0.00000000      17.00000000        0       0.00000000       0.00340752       0.00334899       0.19382569
Rh       5.44173819       0.00000000      17.00000000        0       0.00000000      -0.00095507       0.00165170       0.17571238
Rh       1.36043455       2.35634175      17.00000000        0       0.00000000       0.00039893       0.00381652       0.18574908
Rh       4.08130364       2.35634175      17.00000000        0       0.00000000       0.00295258       0.00280380       0.17013980
Rh       6.80217273       2.35634175      17.00000000        0       0.00000000      -0.00263945       0.00139598       0.17356473
Rh       2.72086909       4.71268351      17.00000000        0       0.00000000      -0.00268820      -0.00185009       0.17445990
Rh       5.44173819       4.71268351      17.00000000        0       0.00000000      -0.00109633      -0.00511855       0.17467774
Rh       8.16260728       4.71268351      17.00000000        0       0.00000000       0.00302826      -0.00120728       0.17452374
Rh       1.36043455       0.78544725      19.22158031        0       0.00000000      -0.00013146       0.00493017      -0.13631107
Rh       4.08130364       0.78544725      19.22158031        0       0.00000000       0.00180427       0.00334727      -0.04700131
Rh       6.80217273       0.78544725      19.22158031        0       0.00000000       0.00420486       0.00657469      -0.04841524
Rh       2.72086909       3.14178901      19.22158031        0       0.00000000      -0.00088537       0.00026843      -0.04615994
Rh       5.44173819       3.14178901      19.22158031        0       0.00000000       0.00133345      -0.00292657      -0.03628913
Rh       8.16260728       3.14178901      19.22158031        0       0.00000000      -0.00256367      -0.00350827      -0.04349988
Rh       4.08130364       5.49813076      19.22158031        0       0.00000000       0.00308697      -0.00433118      -0.04138657
Rh       6.80217273       5.49813076      19.22158031        0       0.00000000      -0.00305314      -0.00320204      -0.04425513
Rh       9.52304182       5.49813076      19.22158031        0       0.00000000      -0.00209063      -0.00360188      -0.05276226
Rh       0.00063768       1.57125842      21.41096050        1       0.00000000      -0.00719062       0.00325144      -0.01801533
Rh       2.72107733       1.57117551      21.40995171        1       0.00000000       0.00721217       0.00406119      -0.01878430
Rh       5.44146446       1.57077753      21.41108586        1       0.00000000       0.00120601       0.01206206      -0.00699084
Rh       1.36048644       3.92804433      21.41158853        1       0.00000000      -0.00040008      -0.00931079      -0.03230533
Rh       4.08091139       3.92729473      21.41159455        1       0.00000000       0.01273705      -0.00438763      -0.00962532
Rh       6.80255237       3.92774499      21.41134486        1       0.00000000      -0.01187818      -0.00771570      -0.00852862
Rh       2.71997709       6.28353504      21.41198769        1       0.00000000       0.00967677       0.00529321      -0.03247384
Rh       5.44201350       6.28424803      21.41045006        1       0.00000000      -0.00076361      -0.00928683      -0.01704373
Rh       8.16323571       6.28341368      21.41173653        1       0.00000000      -0.00870023       0.00332777      -0.03201681
Rh      -0.00409844      -0.00308343      23.59537241        1       0.00000000       0.00944114       0.00607605      -0.01278719
Rh       2.72398727      -0.00085595      23.59577453        1       0.00000000      -0.00785996       0.00446053      -0.01430988
Rh       5.44203573      -0.01665927      23.60493232        1       0.00000000       0.00090010       0.01548802      -0.03293185
Rh       1.36084677       2.36067906      23.59563622        1       0.00000000      -0.00079189      -0.01075851      -0.01248094
Rh       4.06028329       2.34434807      23.62470134        1       0.00000000      -0.03783675      -0.02055949      -0.02051294
Rh       6.82312459       2.34430612      23.62464090        1       0.00000000       0.03654204      -0.02229409      -0.02190369
Rh       2.70575972       4.72029238      23.60508703        1       0.00000000       0.01367615      -0.00655810      -0.03218034
Rh       5.44188647       4.73697210      23.62471269        1       0.00000000       0.00055568       0.04163255      -0.02163431
Rh       8.17691935       4.72113891      23.60474753        1       0.00000000      -0.01432276      -0.00888677      -0.03335015
H        5.44223736       3.14219597      24.56789835        2       1.00000000      -0.00112719      -0.00044020       0.03494556
