# Supplementary material for: Uncertainty Quantification of Linear Scaling, Machine Learning, and Density Functional Theory Derived Thermodynamics for the Catalytic Partial Oxidation of Methane on Rhodium
Source: J Phys Chem C Nanomater Interfaces. 2024 Oct 3;128(41):17418–33. doi: 10.1021/acs.jpcc.4c05107 (PMC11492380; doi:10.1021/acs.jpcc.4c05107)
Supplement: Supplementary file 2 — jp4c05107_si_002.zip [file jp4c05107_si_002.zip › supplementary materials/OCP_Rh/ch3x.xyz]

40
Lattice="8.162607278167897 0.0 0.0 4.0813036390839486 7.06902526400915 0.0 0.0 0.0 40.66474093407986" Properties=species:S:1:pos:R:3:tags:I:1:initial_magmoms:R:1:forces:R:3 energy=-1.9679155349731445 pbc="T T F"
Rh       0.00000000       0.00000000      17.00000000        0       0.00000000       0.00129371       0.00409460       0.19782126
Rh       2.72086909       0.00000000      17.00000000        0       0.00000000       0.00327689       0.00190059       0.12880990
Rh       5.44173819       0.00000000      17.00000000        0       0.00000000      -0.00331353       0.00231515       0.12864161
Rh       1.36043455       2.35634175      17.00000000        0       0.00000000       0.00047633       0.00405891       0.11966326
Rh       4.08130364       2.35634175      17.00000000        0       0.00000000       0.00056323       0.00064233       0.12921469
Rh       6.80217273       2.35634175      17.00000000        0       0.00000000       0.00037400       0.00528183       0.12495610
Rh       2.72086909       4.71268351      17.00000000        0       0.00000000      -0.00262621      -0.00702502       0.12932695
Rh       5.44173819       4.71268351      17.00000000        0       0.00000000       0.00263342      -0.00490092       0.12311694
Rh       8.16260728       4.71268351      17.00000000        0       0.00000000      -0.00141699      -0.00366467       0.13601854
Rh       1.36043455       0.78544725      19.22158031        0       0.00000000      -0.00346694      -0.00113091      -0.05047967
Rh       4.08130364       0.78544725      19.22158031        0       0.00000000       0.00122915       0.00952778      -0.03473826
Rh       6.80217273       0.78544725      19.22158031        0       0.00000000       0.00512932      -0.00128026      -0.04781848
Rh       2.72086909       3.14178901      19.22158031        0       0.00000000       0.00564341      -0.00408168      -0.03142406
Rh       5.44173819       3.14178901      19.22158031        0       0.00000000      -0.00758850      -0.00438237      -0.03502825
Rh       8.16260728       3.14178901      19.22158031        0       0.00000000      -0.00088182      -0.00957745      -0.04882764
Rh       4.08130364       5.49813076      19.22158031        0       0.00000000       0.00027185       0.00284267      -0.04439836
Rh       6.80217273       5.49813076      19.22158031        0       0.00000000      -0.00760110       0.00391729      -0.04807506
Rh       9.52304182       5.49813076      19.22158031        0       0.00000000       0.00768156       0.00463859      -0.04883382
Rh       0.00045347       1.57296779      21.39625054        1       0.00000000      -0.00045499      -0.00041264       0.00408033
Rh       2.73367020       1.57842362      21.40805122        1       0.00000000      -0.00158248      -0.00059711       0.00275398
Rh       5.42870251       1.57876279      21.40935181        1       0.00000000       0.00173707      -0.00102306       0.00295059
Rh       1.36413040       3.92523345      21.38771779        1       0.00000000      -0.00133980       0.00085595       0.00582713
Rh       4.08141968       3.91234248      21.40895113        1       0.00000000      -0.00057563       0.00218240       0.00200028
Rh       6.79820824       3.92533783      21.38814940        1       0.00000000       0.00135517       0.00024659       0.00586235
Rh       2.72004279       6.28279563      21.39639536        1       0.00000000       0.00014571       0.00008931       0.00478510
Rh       5.44374898       6.28295243      21.39649525        1       0.00000000      -0.00040831      -0.00036504       0.00409831
Rh       8.16261330       6.28825591      21.38831229        1       0.00000000       0.00059535      -0.00154588       0.00622597
Rh      -0.00018878      -0.00011289      23.57598487        1       0.00000000       0.00012259      -0.00016328       0.00175730
Rh       2.71872260      -0.00781695      23.57502450        1       0.00000000       0.00074714       0.00262818       0.00230939
Rh       5.44508041      -0.00888339      23.57534108        1       0.00000000      -0.00079414       0.00290657       0.00225558
Rh       1.35262869       2.35924322      23.57473107        1       0.00000000       0.00220727      -0.00132000       0.00227806
Rh       4.08103695       2.35640439      23.77287871        1       0.00000000       0.00022031       0.00052444      -0.00521250
Rh       6.81150390       2.35940210      23.57529409        1       0.00000000      -0.00258941      -0.00134590       0.00227855
Rh       2.71514772       4.71903519      23.57500552        1       0.00000000       0.00177086      -0.00233645       0.00207379
Rh       5.44868487       4.71913838      23.57540214        1       0.00000000      -0.00231240      -0.00259445       0.00196732
Rh       8.16290773       4.71151299      23.57269219        1       0.00000000      -0.00002212      -0.00061024       0.00402368
C        4.08072128       2.35631679      25.86817577        2       1.00000000      -0.00071866       0.00010385      -0.00010440
H        4.08086298       3.39932683      26.22317531        2       0.00000000      -0.00110851       0.01258169       0.00018403
H        4.98380867       1.83497404      26.22370234        2       0.00000000       0.01095820      -0.00689315       0.00123972
H        3.17751151       1.83514796      26.22375164        2       0.00000000      -0.01189672      -0.00644032       0.00026998
