# Supplementary material for: Uncertainty Quantification of Linear Scaling, Machine Learning, and Density Functional Theory Derived Thermodynamics for the Catalytic Partial Oxidation of Methane on Rhodium
Source: J Phys Chem C Nanomater Interfaces. 2024 Oct 3;128(41):17418–33. doi: 10.1021/acs.jpcc.4c05107 (PMC11492380; doi:10.1021/acs.jpcc.4c05107)
Supplement: Supplementary file 2 — jp4c05107_si_002.zip [file jp4c05107_si_002.zip › supplementary materials/OCP_Rh/cox.xyz]

38
Lattice="8.162607278167897 0.0 0.0 4.0813036390839486 7.06902526400915 0.0 0.0 0.0 40.66474093407986" Properties=species:S:1:pos:R:3:tags:I:1:forces:R:3 energy=-1.6580731868743896 pbc="T T F"
Rh       0.00000000       0.00000000      17.00000000        0      -0.00626676      -0.00100279       0.13868567
Rh       2.72086909       0.00000000      17.00000000        0       0.00324292      -0.00239638       0.18647869
Rh       5.44173819       0.00000000      17.00000000        0       0.00819978       0.00082621       0.13735539
Rh       1.36043455       2.35634175      17.00000000        0      -0.00261434       0.00466795       0.17220682
Rh       4.08130364       2.35634175      17.00000000        0       0.00647285       0.00372827       0.17354052
Rh       6.80217273       2.35634175      17.00000000        0       0.00253375       0.00171956       0.13321449
Rh       2.72086909       4.71268351      17.00000000        0       0.00265467       0.00646667       0.14770058
Rh       5.44173819       4.71268351      17.00000000        0      -0.00110784      -0.00049313       0.13787182
Rh       8.16260728       4.71268351      17.00000000        0       0.00361311      -0.00004675       0.13892129
Rh       1.36043455       0.78544725      19.22158031        0       0.00203453       0.00619441      -0.07194135
Rh       4.08130364       0.78544725      19.22158031        0       0.00784546       0.01206059      -0.08305100
Rh       6.80217273       0.78544725      19.22158031        0       0.01312608      -0.00007896      -0.04237198
Rh       2.72086909       3.14178901      19.22158031        0       0.01222446       0.00319200      -0.06851870
Rh       5.44173819       3.14178901      19.22158031        0       0.00947129       0.00468225      -0.04007272
Rh       8.16260728       3.14178901      19.22158031        0       0.00738773       0.00065552      -0.03167927
Rh       4.08130364       5.49813076      19.22158031        0       0.00549607       0.00093073      -0.03765965
Rh       6.80217273       5.49813076      19.22158031        0       0.00478638      -0.00571077      -0.03407038
Rh       9.52304182       5.49813076      19.22158031        0       0.02041147       0.00156513      -0.03854719
Rh       0.00894976       1.58114271      21.40090604        1      -0.00850102      -0.00420589       0.00153468
Rh       2.73414840       1.57430455      21.40612655        1      -0.02060145       0.00014170      -0.00584114
Rh       5.45177640       1.57615824      21.39977230        1      -0.00130237       0.00432180       0.00322534
Rh       1.36591383       3.92808719      21.39973547        1      -0.01267548       0.00097318       0.01275782
Rh       4.09684588       3.92727229      21.40447380        1      -0.00986093       0.00265910      -0.01519385
Rh       6.81042127       3.93068759      21.40107676        1      -0.00461678      -0.00435417       0.01105258
Rh       2.73416511       6.28589046      21.41026316        1      -0.01484060      -0.00113381      -0.01178935
Rh       5.45877272       6.28441012      21.40427106        1      -0.01548010      -0.00298515      -0.01191323
Rh       8.16987869       6.28393895      21.39647214        1      -0.00902864      -0.00846831       0.01954212
Rh       0.01596090       0.00551856      23.59471859        1      -0.01897951      -0.00291936      -0.00542179
Rh       2.73880688       0.03391005      23.58499778        1      -0.00355943      -0.00726794      -0.00527121
Rh       5.46210835       0.00256735      23.59344856        1      -0.01465449      -0.00132777      -0.00237642
Rh       1.40091068       2.34701920      23.58509405        1      -0.01292957       0.00386625      -0.01027354
Rh       4.07513178       2.34773324      23.58394243        1      -0.01111090      -0.00246441       0.00448105
Rh       6.81982407       2.33981408      23.67240970        1      -0.01540878      -0.00877083      -0.00755767
Rh       2.73749783       4.72371536      23.59705951        1      -0.00529171      -0.00980478      -0.01351887
Rh       5.43878497       4.72708343      23.66948081        1       0.00167265      -0.00592148       0.02727365
Rh       8.20059924       4.73091229      23.66911314        1      -0.02040379      -0.00666577       0.00637337
O        6.82815795       3.92433147      26.23533409        2      -0.01680322       0.01225886      -0.01948578
C        6.81257891       3.92952567      25.03078788        2       0.03029666       0.00346554      -0.03792319
