# Supplementary material for: Uncertainty Quantification of Linear Scaling, Machine Learning, and Density Functional Theory Derived Thermodynamics for the Catalytic Partial Oxidation of Methane on Rhodium
Source: J Phys Chem C Nanomater Interfaces. 2024 Oct 3;128(41):17418–33. doi: 10.1021/acs.jpcc.4c05107 (PMC11492380; doi:10.1021/acs.jpcc.4c05107)
Supplement: Supplementary file 2 — jp4c05107_si_002.zip [file jp4c05107_si_002.zip › supplementary materials/OCP_Rh/ch2x.xyz]

39
Lattice="8.162607278167897 0.0 0.0 4.0813036390839486 7.06902526400915 0.0 0.0 0.0 40.66474093407986" Properties=species:S:1:pos:R:3:tags:I:1:initial_magmoms:R:1:forces:R:3 energy=-1.6794869899749756 pbc="T T F"
Rh       0.00000000       0.00000000      17.00000000        0       0.00000000      -0.04028226      -0.02380716       0.21751992
Rh       2.72086909       0.00000000      17.00000000        0       0.00000000      -0.00358610       0.00253545       0.22964969
Rh       5.44173819       0.00000000      17.00000000        0       0.00000000       0.00130758      -0.00345890       0.16648570
Rh       1.36043455       2.35634175      17.00000000        0       0.00000000      -0.00030918      -0.00082563       0.22525819
Rh       4.08130364       2.35634175      17.00000000        0       0.00000000       0.00908712       0.00590006       0.17364980
Rh       6.80217273       2.35634175      17.00000000        0       0.00000000      -0.00801097       0.00578090       0.16021192
Rh       2.72086909       4.71268351      17.00000000        0       0.00000000      -0.00523342       0.00320194       0.16774124
Rh       5.44173819       4.71268351      17.00000000        0       0.00000000      -0.00401577      -0.01170049       0.15681031
Rh       8.16260728       4.71268351      17.00000000        0       0.00000000       0.00053421      -0.00506793       0.16735309
Rh       1.36043455       0.78544725      19.22158031        0       0.00000000       0.05089700       0.03846771      -0.31947052
Rh       4.08130364       0.78544725      19.22158031        0       0.00000000      -0.01176327       0.02257376      -0.01114174
Rh       6.80217273       0.78544725      19.22158031        0       0.00000000       0.01520102       0.01091183      -0.07298318
Rh       2.72086909       3.14178901      19.22158031        0       0.00000000       0.01290290      -0.02416528      -0.02290153
Rh       5.44173819       3.14178901      19.22158031        0       0.00000000      -0.00759815      -0.00930930      -0.05409781
Rh       8.16260728       3.14178901      19.22158031        0       0.00000000      -0.00894408      -0.00748622      -0.07196270
Rh       4.08130364       5.49813076      19.22158031        0       0.00000000       0.01598409       0.01346461      -0.06966837
Rh       6.80217273       5.49813076      19.22158031        0       0.00000000      -0.00925314      -0.00303845      -0.05437736
Rh       9.52304182       5.49813076      19.22158031        0       0.00000000      -0.00825364      -0.00435381      -0.07964768
Rh       0.01107902       1.56838431      21.38608040        1       0.00000000      -0.00276441      -0.00530605       0.01259397
Rh       2.74291298       1.58754884      21.43649896        1       0.00000000       0.01383431      -0.01539073       0.02750259
Rh       5.45937306       1.57654974      21.40063505        1       0.00000000      -0.02357755      -0.00138817       0.00771956
Rh       1.35595398       3.91979065      21.39474580        1       0.00000000       0.00728754       0.00985337       0.01702124
Rh       4.09326578       3.94052361      21.39947079        1       0.00000000      -0.00427242      -0.01114034       0.00524239
Rh       6.79703503       3.92338136      21.40399770        1       0.00000000       0.00073695       0.01158463       0.00204060
Rh       2.71961679       6.28360440      21.39231259        1       0.00000000       0.00482295       0.00243378       0.00295253
Rh       5.44204220       6.29825235      21.38751291        1       0.00000000       0.00164370      -0.00584797      -0.00993693
Rh       8.15543256       6.28280706      21.39785480        1       0.00000000      -0.00558607       0.01612991       0.00378088
Rh      -0.01310048      -0.00201558      23.57202699        1       0.00000000      -0.00909170      -0.01480923       0.02135877
Rh       2.68627735      -0.02516507      23.58274414        1       0.00000000       0.01423059       0.00494515       0.00434774
Rh       5.43619604      -0.04818652      23.58011844        1       0.00000000      -0.00946593       0.01486102       0.01528355
Rh       1.31651537       2.35127891      23.59009892        1       0.00000000       0.02055046      -0.02334503      -0.03325238
Rh       4.03174337       2.33121890      23.66095033        1       0.00000000      -0.00961644       0.00304473       0.00579367
Rh       6.78258369       2.34546375      23.69665573        1       0.00000000      -0.00533219      -0.00015194      -0.01956167
Rh       2.67768241       4.73365832      23.58128858        1       0.00000000      -0.00205004      -0.00845959       0.00518274
Rh       5.43338179       4.71219642      23.68484685        1       0.00000000      -0.02065876      -0.03136689       0.03197980
Rh       8.19108803       4.72320467      23.58221392        1       0.00000000      -0.01678646       0.02449856       0.02285133
C        5.50447594       3.19206207      25.02455632        2       1.00000000      -0.02159587       0.00327443       0.00645643
H        5.96046807       3.43315104      26.00465737        2       0.00000000      -0.00691678      -0.00269119       0.00181647
H        4.49436962       2.66320117      25.39688685        2       0.00000000      -0.00086546      -0.03713261      -0.00398963
