# Supplementary material for: Uncertainty Quantification of Linear Scaling, Machine Learning, and Density Functional Theory Derived Thermodynamics for the Catalytic Partial Oxidation of Methane on Rhodium
Source: J Phys Chem C Nanomater Interfaces. 2024 Oct 3;128(41):17418–33. doi: 10.1021/acs.jpcc.4c05107 (PMC11492380; doi:10.1021/acs.jpcc.4c05107)
Supplement: Supplementary file 2 — jp4c05107_si_002.zip [file jp4c05107_si_002.zip › supplementary materials/OCP_Rh/ox_211.xyz]

37
Lattice="6.66474093407986 0.0 0.0 0.0 8.162607278167897 0.0 0.0 0.0 42.639919767122294" Properties=species:S:1:pos:R:3:tags:I:1:initial_magmoms:R:1:forces:R:3 adsorbate_info="_JSON {\"sites\": {}}" energy=0.5216534733772278 pbc="T T F"
Rh       4.42150429       1.40452070      25.56966020        0       0.00000000      -0.00392206       0.00440142      -0.00589555
Rh       4.40514408       4.08184321      25.48536703        0       0.00000000       0.00106706       0.00290002       0.00242939
Rh       4.42178466       6.75923635      25.56971854        0       0.00000000      -0.00485382      -0.00437873      -0.00385847
Rh       2.17983157       0.00014099      24.73013703        0       0.00000000      -0.00031979       0.00110764      -0.00069920
Rh       2.23633952       2.71262748      24.74326084        0       0.00000000      -0.00505226      -0.00322306      -0.00520435
Rh       2.23624614       5.45034884      24.74343478        0       0.00000000      -0.00522718       0.00372158      -0.00393114
Rh       0.01334235       1.37359947      24.05792847        0       0.00000000      -0.00510397       0.00391017      -0.00156669
Rh       0.02140442       4.08136897      24.06686060        0       0.00000000       0.00149658      -0.00075124       0.00001190
Rh       0.01316665       6.78906869      24.05780720        0       0.00000000      -0.00380474      -0.00224498      -0.00069652
Rh       4.44584905       0.00013529      23.22424741        0       0.00000000      -0.00067388       0.00171909      -0.00009339
Rh       4.45567431       2.70809437      23.23852589        0       0.00000000       0.00093729      -0.00201710      -0.00018267
Rh       4.45567881       5.45461430      23.23824418        0       0.00000000      -0.00065207       0.00082484       0.00042332
Rh       2.19047568       1.36228435      22.43145040        0       0.00000000      -0.00308783       0.00164731      -0.00089903
Rh       2.19617545       4.08165340      22.43502660        0       0.00000000      -0.00410384      -0.00101928       0.00235510
Rh       2.19043855       6.80052089      22.43216804        0       0.00000000      -0.00363670       0.00139603       0.00190004
Rh      -0.02253098       0.00004863      21.68623314        0       0.00000000      -0.00614925       0.00025412       0.00653645
Rh      -0.02734748       2.72361151      21.68796170        0       0.00000000       0.00077945      -0.00126792       0.00050193
Rh      -0.02739922       5.43887816      21.68773755        0       0.00000000       0.00139427       0.00045229      -0.00053844
Rh       4.44316062       1.36043455      20.92723626        1       0.00000000       0.05234801       0.03072648      -0.19810595
Rh       4.44316062       4.08130364      20.92723626        1       0.00000000       0.05646298      -0.00096869      -0.64592379
Rh       4.44316062       6.80217273      20.92723626        1       0.00000000       0.05730942      -0.03441911      -0.20417610
Rh       2.22158031      -0.00000000      20.14178901        1       0.00000000       0.23303270      -0.00185106      -0.22865489
Rh       2.22158031       2.72086909      20.14178901        1       0.00000000       0.22412509       0.03269703      -0.19179860
Rh       2.22158031       5.44173819      20.14178901        1       0.00000000       0.22782317      -0.01986592      -0.18134300
Rh       0.00000000       1.36043455      19.35634175        1       0.00000000      -0.10437740       0.00069861      -0.33717021
Rh       0.00000000       4.08130364      19.35634175        1       0.00000000      -0.09840544       0.00225552      -0.31984237
Rh       0.00000000       6.80217273      19.35634175        1       0.00000000      -0.10020351      -0.00160464      -0.33580309
Rh       4.44316062      -0.00000000      18.57089450        1       0.00000000      -0.18307979       0.00155860      -0.38001052
Rh       4.44316062       2.72086909      18.57089450        1       0.00000000      -0.18504409      -0.00743865      -0.30238941
Rh       4.44316062       5.44173819      18.57089450        1       0.00000000      -0.19297434       0.00582221      -0.30664524
Rh       2.22158031       1.36043455      17.78544725        1       0.00000000      -0.18075883      -0.00633606       0.29734465
Rh       2.22158031       4.08130364      17.78544725        1       0.00000000      -0.18849711      -0.00475631       0.30554977
Rh       2.22158031       6.80217273      17.78544725        1       0.00000000      -0.17888670       0.00567640       0.30278879
Rh       0.00000000       0.00000000      17.00000000        1       0.00000000       0.25319764      -0.00140221       0.83282465
Rh       0.00000000       2.72086909      17.00000000        1       0.00000000       0.24391407      -0.00336834       0.82879841
Rh       0.00000000       5.44173819      17.00000000        1       0.00000000       0.24302122       0.00541311       0.83101708
O        4.60883565       0.00067990      26.82489431        0       2.00000000       0.00559809       0.00037245       0.00234880
