# Supplementary material for: Uncertainty Quantification of Linear Scaling, Machine Learning, and Density Functional Theory Derived Thermodynamics for the Catalytic Partial Oxidation of Methane on Rhodium
Source: J Phys Chem C Nanomater Interfaces. 2024 Oct 3;128(41):17418–33. doi: 10.1021/acs.jpcc.4c05107 (PMC11492380; doi:10.1021/acs.jpcc.4c05107)
Supplement: Supplementary file 2 — jp4c05107_si_002.zip [file jp4c05107_si_002.zip › supplementary materials/OCP_Rh/chox.xyz]

39
Lattice="8.162607278167897 0.0 0.0 4.0813036390839486 7.06902526400915 0.0 0.0 0.0 40.66474093407986" Properties=species:S:1:pos:R:3:tags:I:1:forces:R:3 energy=-0.9911498427391052 pbc="T T F"
Rh       0.00000000       0.00000000      17.00000000        0      -0.00328395       0.00109063       0.13933648
Rh       2.72086909       0.00000000      17.00000000        0       0.00391991       0.00090991       0.20523545
Rh       5.44173819       0.00000000      17.00000000        0       0.00210505       0.00171025       0.13357207
Rh       1.36043455       2.35634175      17.00000000        0       0.00081393       0.00410598       0.19807585
Rh       4.08130364       2.35634175      17.00000000        0       0.02541988       0.01569483       0.15650418
Rh       6.80217273       2.35634175      17.00000000        0       0.00068137      -0.00156098       0.13478042
Rh       2.72086909       4.71268351      17.00000000        0      -0.00012397      -0.00004990       0.13732016
Rh       5.44173819       4.71268351      17.00000000        0      -0.00316322      -0.00251121       0.13796671
Rh       8.16260728       4.71268351      17.00000000        0       0.00444068      -0.00127449       0.14468051
Rh       1.36043455       0.78544725      19.22158031        0       0.01275587       0.01203390      -0.08845785
Rh       4.08130364       0.78544725      19.22158031        0       0.00279458       0.01388507      -0.07546255
Rh       6.80217273       0.78544725      19.22158031        0      -0.00159500       0.00223982      -0.04918147
Rh       2.72086909       3.14178901      19.22158031        0       0.00948042      -0.00255942      -0.06759604
Rh       5.44173819       3.14178901      19.22158031        0      -0.00097302      -0.00198383      -0.03472477
Rh       8.16260728       3.14178901      19.22158031        0       0.00342559       0.00680175      -0.02907589
Rh       4.08130364       5.49813076      19.22158031        0      -0.00235269      -0.00237904      -0.04469874
Rh       6.80217273       5.49813076      19.22158031        0       0.01235009      -0.00012620      -0.02581466
Rh       9.52304182       5.49813076      19.22158031        0       0.00226555       0.00179322      -0.02857207
Rh       0.00215726       1.58389122      21.39405134        1      -0.00111902      -0.00629194       0.00096592
Rh       2.72250055       1.57276304      21.39147753        1      -0.00313251      -0.00364524       0.00491867
Rh       5.45026454       1.58404694      21.39203170        1      -0.00193007      -0.00620423       0.00071914
Rh       1.35169427       3.93861732      21.41545071        1       0.00011222      -0.00252793       0.00498641
Rh       4.09625148       3.93003023      21.39237981        1      -0.00592179      -0.00005715      -0.00087674
Rh       6.80253204       3.92848432      21.39518401        1      -0.00404594      -0.00364738       0.00375407
Rh       2.73537577       6.29304646      21.39477751        1      -0.00610248      -0.00451084       0.00052583
Rh       5.45306292       6.28038841      21.39466173        1      -0.00601948       0.00160143       0.00129625
Rh       8.16730925       6.27085432      21.41755238        1      -0.00212619      -0.00016350       0.00225912
Rh       0.01446436       0.00967009      23.58349130        1      -0.00340110      -0.00306870       0.00129424
Rh       2.72287637       0.02680785      23.56863543        1      -0.00054600      -0.00187399       0.00247482
Rh       5.46990709       0.02567829      23.57673724        1      -0.00364178      -0.00502835       0.00274201
Rh       1.38360068       2.34601586      23.56765914        1      -0.00059279      -0.00083845       0.00281325
Rh       4.06805061       2.35072954      23.56279817        1      -0.00294934      -0.00455368       0.00161733
Rh       6.79097562       2.35424548      23.70405433        1      -0.00913743       0.00816684       0.01087201
Rh       2.75616837       4.72722313      23.57527457        1      -0.00308721      -0.00372451       0.00528964
Rh       5.43902398       4.70512886      23.70597093        1      -0.00019635      -0.01241618       0.00427727
Rh       8.22371760       4.74737180      23.62950940        1      -0.00699042      -0.00506853       0.02564973
O        7.57869762       4.36188714      25.59134714        2      -0.03869251      -0.01286044      -0.01457975
C        6.48509380       3.74304982      25.23680562        2       0.00291036       0.00226476       0.01463555
H        5.84462819       3.38428730      26.07446651        2       0.00467369      -0.00823668       0.00835251
