# Supplementary material for: Uncertainty Quantification of Linear Scaling, Machine Learning, and Density Functional Theory Derived Thermodynamics for the Catalytic Partial Oxidation of Methane on Rhodium
Source: J Phys Chem C Nanomater Interfaces. 2024 Oct 3;128(41):17418–33. doi: 10.1021/acs.jpcc.4c05107 (PMC11492380; doi:10.1021/acs.jpcc.4c05107)
Supplement: Supplementary file 2 — jp4c05107_si_002.zip [file jp4c05107_si_002.zip › supplementary materials/OCP_Rh/chx.xyz]

38
Lattice="8.162607278167897 0.0 0.0 4.0813036390839486 7.06902526400915 0.0 0.0 0.0 40.66474093407986" Properties=species:S:1:pos:R:3:tags:I:1:initial_magmoms:R:1:forces:R:3 energy=-1.9254412651062012 pbc="T T F"
Rh       0.00000000       0.00000000      17.00000000        0       0.00000000      -0.00859666       0.00678340       0.23513712
Rh       2.72086909       0.00000000      17.00000000        0       0.00000000       0.00971533       0.00726210       0.23627816
Rh       5.44173819       0.00000000      17.00000000        0       0.00000000      -0.00026927      -0.00076139       0.18038052
Rh       1.36043455       2.35634175      17.00000000        0       0.00000000      -0.00012663       0.00286457       0.17352685
Rh       4.08130364       2.35634175      17.00000000        0       0.00000000      -0.00410683       0.00444882       0.16762838
Rh       6.80217273       2.35634175      17.00000000        0       0.00000000       0.00436709       0.00225164       0.18056403
Rh       2.72086909       4.71268351      17.00000000        0       0.00000000      -0.00173978      -0.00314022       0.16140893
Rh       5.44173819       4.71268351      17.00000000        0       0.00000000       0.00076215      -0.01122596       0.22121464
Rh       8.16260728       4.71268351      17.00000000        0       0.00000000       0.00474196      -0.00234064       0.17085095
Rh       1.36043455       0.78544725      19.22158031        0       0.00000000      -0.00701825       0.02818432      -0.12736601
Rh       4.08130364       0.78544725      19.22158031        0       0.00000000      -0.00484955       0.01181537      -0.05740776
Rh       6.80217273       0.78544725      19.22158031        0       0.00000000       0.00816785       0.01726256      -0.06469911
Rh       2.72086909       3.14178901      19.22158031        0       0.00000000      -0.00768109       0.00628498      -0.06470691
Rh       5.44173819       3.14178901      19.22158031        0       0.00000000       0.00022919       0.00176575      -0.06575702
Rh       8.16260728       3.14178901      19.22158031        0       0.00000000       0.01076378      -0.00611372      -0.04816267
Rh       4.08130364       5.49813076      19.22158031        0       0.00000000      -0.00725392      -0.00867797      -0.11708349
Rh       6.80217273       5.49813076      19.22158031        0       0.00000000       0.00828039      -0.01257554      -0.10692897
Rh       9.52304182       5.49813076      19.22158031        0       0.00000000      -0.00156187      -0.01452500      -0.05102891
Rh      -0.00483139       1.56852259      21.40712088        1       0.00000000      -0.00810964       0.01427745      -0.04507063
Rh       2.72495198       1.57209882      21.40110525        1       0.00000000       0.02696041      -0.00869058      -0.00758188
Rh       5.44176188       1.57364803      21.39172048        1       0.00000000       0.00298663      -0.00464944      -0.00931598
Rh       1.36098355       3.92825905      21.40566117        1       0.00000000      -0.01477151       0.01329295      -0.00446964
Rh       4.08681625       3.92431561      21.40296178        1       0.00000000       0.01190761       0.01596234      -0.01036426
Rh       6.79517193       3.92354073      21.40187305        1       0.00000000       0.01303629       0.02320783       0.00133455
Rh       2.72053711       6.29313331      21.39880811        1       0.00000000       0.00429767      -0.00466694       0.02169791
Rh       5.44291364       6.28795278      21.38753551        1       0.00000000       0.00044390      -0.01988054       0.03680329
Rh       8.16517029       6.29421436      21.39981428        1       0.00000000      -0.00388931      -0.01090508       0.02643406
Rh       0.03510841      -0.01150223      23.58510598        1       0.00000000      -0.00444234      -0.00730197      -0.01799356
Rh       2.69149416      -0.00676390      23.58212993        1       0.00000000       0.02491314      -0.02736044      -0.00777900
Rh       5.45197509      -0.03265560      23.68211903        1       0.00000000      -0.02121767      -0.00798009       0.00659038
Rh       1.36980182       2.36098346      23.59776318        1       0.00000000      -0.01206891      -0.00139044       0.02547606
Rh       4.05288639       2.38652050      23.68414723        1       0.00000000      -0.01440509      -0.01135788       0.00563830
Rh       6.85320590       2.39229994      23.68442393        1       0.00000000      -0.00859956      -0.01685859      -0.00058679
Rh       2.72232715       4.72293082      23.59595318        1       0.00000000       0.01838953      -0.01145688       0.01896184
Rh       5.44800794       4.75217128      23.58117267        1       0.00000000      -0.00531908       0.02310320       0.00378033
Rh       8.16533376       4.72741924      23.60196876        1       0.00000000      -0.00507782      -0.02169782      -0.02412304
C        5.45639161       1.58449102      24.82611969        2       1.00000000      -0.02216015      -0.03268074      -0.00826739
H        5.45205940       1.56673132      25.93336201        2       0.00000000       0.00752767       0.02635672      -0.00449455
