# Supplementary material for: Uncertainty Quantification of Linear Scaling, Machine Learning, and Density Functional Theory Derived Thermodynamics for the Catalytic Partial Oxidation of Methane on Rhodium
Source: J Phys Chem C Nanomater Interfaces. 2024 Oct 3;128(41):17418–33. doi: 10.1021/acs.jpcc.4c05107 (PMC11492380; doi:10.1021/acs.jpcc.4c05107)
Supplement: Supplementary file 2 — jp4c05107_si_002.zip [file jp4c05107_si_002.zip › supplementary materials/OCP_Rh/ohx_211.xyz]

38
Lattice="6.66474093407986 0.0 0.0 0.0 8.162607278167897 0.0 0.0 0.0 42.639919767122294" Properties=species:S:1:pos:R:3:tags:I:1:initial_magmoms:R:1:forces:R:3 adsorbate_info="_JSON {\"sites\": {}}" energy=-0.09143954515457153 pbc="T T F"
Rh       4.39111461       1.36017251      25.48477324        0       0.00000000       0.00577137       0.00003561      -0.00691054
Rh       4.40778197       4.05945766      25.52715698        0       0.00000000       0.00191896       0.00547694       0.00118682
Rh       4.40730680       6.82409765      25.52730776        0       0.00000000       0.00333518      -0.00782248       0.00102552
Rh       2.22133126      -0.00422020      24.74266136        0       0.00000000       0.00214795       0.00099840      -0.00042090
Rh       2.22165634       2.72456142      24.74265934        0       0.00000000       0.00110536      -0.00083288       0.00039878
Rh       2.19475393       5.44134622      24.73537696        0       0.00000000      -0.00287348       0.00079169      -0.00469164
Rh       0.01985271       1.36016558      24.07491299        0       0.00000000      -0.00000255      -0.00011872       0.00354377
Rh       0.01158505       4.07440056      24.06920547        0       0.00000000      -0.00451118      -0.00461548       0.00029714
Rh       0.01146233       6.80843678      24.06929771        0       0.00000000      -0.00294156       0.00479101       0.00008216
Rh       4.45264329      -0.01852094      23.25126493        0       0.00000000       0.00121095       0.00390372       0.00407278
Rh       4.45274888       2.73894356      23.25113590        0       0.00000000       0.00080116      -0.00203119       0.00409203
Rh       4.44737673       5.44163186      23.22135888        0       0.00000000      -0.00193326       0.00002004       0.00151468
Rh       2.19319536       1.36014285      22.43255993        0       0.00000000      -0.00083911       0.00081835       0.00374208
Rh       2.18532698       4.07976199      22.43217966        0       0.00000000      -0.00092494       0.00358299      -0.00359360
Rh       2.18544245       6.80324182      22.43208800        0       0.00000000      -0.00183253      -0.00033535      -0.00261049
Rh      -0.02954629       0.00305294      21.68936185        0       0.00000000      -0.00151997       0.00467213      -0.00084732
Rh      -0.02945044       2.71727535      21.68917534        0       0.00000000      -0.00237842      -0.00395007      -0.00061281
Rh      -0.02407347       5.44148947      21.68587870        0       0.00000000      -0.00064970       0.00116094       0.00279152
Rh       4.44316062       1.36043455      20.92723626        1       0.00000000       0.03869608       0.00098999      -0.58567023
Rh       4.44316062       4.08130364      20.92723626        1       0.00000000       0.03733991      -0.06029298      -0.19472219
Rh       4.44316062       6.80217273      20.92723626        1       0.00000000       0.03803248       0.05948490      -0.19241039
Rh       2.22158031      -0.00000000      20.14178901        1       0.00000000       0.22788902       0.03426527      -0.17500140
Rh       2.22158031       2.72086909      20.14178901        1       0.00000000       0.22585045      -0.02777936      -0.16118814
Rh       2.22158031       5.44173819      20.14178901        1       0.00000000       0.22128288       0.00132110      -0.21650642
Rh       0.00000000       1.36043455      19.35634175        1       0.00000000      -0.12196766       0.00149722      -0.29929069
Rh       0.00000000       4.08130364      19.35634175        1       0.00000000      -0.10718352      -0.00753085      -0.33740261
Rh       0.00000000       6.80217273      19.35634175        1       0.00000000      -0.11089148       0.00300181      -0.33872578
Rh       4.44316062      -0.00000000      18.57089450        1       0.00000000      -0.18895149      -0.01905934      -0.33578336
Rh       4.44316062       2.72086909      18.57089450        1       0.00000000      -0.19642481       0.01335333      -0.33504885
Rh       4.44316062       5.44173819      18.57089450        1       0.00000000      -0.18512577       0.00161350      -0.37319136
Rh       2.22158031       1.36043455      17.78544725        1       0.00000000      -0.17985320      -0.00352581       0.29911596
Rh       2.22158031       4.08130364      17.78544725        1       0.00000000      -0.17864488       0.00116015       0.29766312
Rh       2.22158031       6.80217273      17.78544725        1       0.00000000      -0.17761879      -0.00170816       0.29890099
Rh       0.00000000       0.00000000      17.00000000        1       0.00000000       0.24663241      -0.00231667       0.82902652
Rh       0.00000000       2.72086909      17.00000000        1       0.00000000       0.24486789       0.00293089       0.82854903
Rh       0.00000000       5.44173819      17.00000000        1       0.00000000       0.25107893      -0.00067880       0.82595253
O        4.63868187       5.44197286      27.09368288        2       0.50000000      -0.00024951      -0.00033404      -0.00546085
H        5.56547384       5.44192634      27.40966759        2       0.50000000       0.00010464       0.00026934      -0.00148505
