# Supplementary material for: Uncertainty Quantification of Linear Scaling, Machine Learning, and Density Functional Theory Derived Thermodynamics for the Catalytic Partial Oxidation of Methane on Rhodium
Source: J Phys Chem C Nanomater Interfaces. 2024 Oct 3;128(41):17418–33. doi: 10.1021/acs.jpcc.4c05107 (PMC11492380; doi:10.1021/acs.jpcc.4c05107)
Supplement: Supplementary file 2 — jp4c05107_si_002.zip [file jp4c05107_si_002.zip › supplementary materials/DFT_Rh/cx.xyz]

37
Lattice="8.162607123156542 0.0 0.0 4.081303561578271 7.069021833831645 0.0 0.0 0.0 40.6647373695692" Properties=species:S:1:pos:R:3:forces:R:3:magmoms:R:1 energy=-106862.64147085117 stress="0.005504354903120713 -6.427103306396162e-06 -1.0099733767193969e-05 -6.427103306396162e-06 0.0055071093759663115 1.0099733767193969e-05 -1.0099733767193969e-05 1.0099733767193969e-05 0.002589204474862454" free_energy=-106862.64147085117 pbc="T T T"
Rh       0.00000000       0.00000000      16.99999984      -0.00595725      -0.00349901       0.16019464       0.28620000
Rh       2.72086877       0.00000000      16.99999984      -0.00030288      -0.02969830       0.27601075       0.21900000
Rh       5.44173835       0.00000000      16.99999984       0.00559883      -0.00356252       0.16049777       0.28630000
Rh       1.36043479       2.35634143      16.99999984      -0.02590129       0.01455733       0.27611514       0.21900000
Rh       4.08130356       2.35634143      16.99999984       0.02533308       0.01462983       0.27607117       0.21920000
Rh       6.80217233       2.35634143      16.99999984      -0.00007096      -0.03335492       0.17338131       0.26370000
Rh       2.72086877       4.71268367      16.99999984      -0.00020286       0.00664219       0.16038439       0.28630000
Rh       5.44173835       4.71268367      16.99999984      -0.02894368       0.01657102       0.17322473       0.26360000
Rh       8.16260712       4.71268367      16.99999984       0.02849451       0.01645506       0.17321136       0.26370000
Rh       1.36043479       0.78544687      19.22157988      -0.03987781      -0.02202638      -0.28992556       0.08760000
Rh       4.08130356       0.78544687      19.22157988       0.03741752      -0.02225470      -0.29011197       0.08770000
Rh       6.80217233       0.78544687      19.22157988      -0.00081915      -0.01580046      -0.13242364       0.12980000
Rh       2.72086877       3.14178911      19.22157988      -0.00108835       0.04456904      -0.29040687       0.08770000
Rh       5.44173835       3.14178911      19.22157988      -0.03988861      -0.02218451      -0.19558073       0.08990000
Rh       8.16260712       3.14178911      19.22157988       0.03771011      -0.02210326      -0.19651996       0.08990000
Rh       4.08130356       5.49813054      19.22157988      -0.01494068       0.00786912      -0.13281522       0.12980000
Rh       6.80217233       5.49813054      19.22157988      -0.00071477       0.04471380      -0.19670533       0.08990000
Rh       9.52304192       5.49813054      19.22157988       0.01282209       0.00794805      -0.13359992       0.12980000
Rh      -0.00273611       1.57549255      21.40256974      -0.00881528      -0.00393379       0.00747240      -0.13610000
Rh       2.72041819       1.57100230      21.38833578       0.00111354      -0.00000386      -0.00706848      -0.18090000
Rh       5.44375615       1.57531461      21.40247423       0.00863299      -0.00077956       0.00796656      -0.13610000
Rh       1.35505727       3.92747025      21.40253464      -0.00012418       0.00445881       0.00621127      -0.13610000
Rh       4.08578402       3.92735597      21.40254525       0.00427112       0.00638816       0.00659462      -0.13610000
Rh       6.80196500       3.92748413      21.38255176      -0.00215767      -0.00215227       0.00960461      -0.12580000
Rh       2.72035942       6.28361414      21.40201876       0.00264541       0.00165682       0.00837794      -0.14490000
Rh       5.44396022       6.27942591      21.40244975      -0.00652495      -0.00541757       0.00765880      -0.13610000
Rh       8.15980817       6.27928225      21.40257055       0.00419141      -0.00236002       0.00547594      -0.13620000
Rh       0.00243246       0.00216554      23.61401836      -0.00161157      -0.00054919      -0.00669772      -0.23160000
Rh       2.72013577       0.04197866      23.58191809       0.00085849      -0.01271308       0.00437833      -0.29650000
Rh       5.43810028       0.00233695      23.61383960       0.00268912      -0.00007199      -0.00489564      -0.23150000
Rh       1.39595601       2.33568677      23.58205277      -0.01130977       0.00649178       0.00342368      -0.29660000
Rh       4.04427553       2.33568350      23.58187483       0.01384899       0.00685302       0.00427986      -0.29640000
Rh       6.80151361       2.29156298      23.66880659       0.00155012      -0.00398238       0.00362963      -0.10440000
Rh       2.72043289       4.70941700      23.61397265       0.00087546       0.00132643      -0.00521523      -0.23140000
Rh       5.38439114       4.74585651      23.66856008      -0.00353115       0.00261018       0.00360160      -0.10420000
Rh       8.21935602       4.74616505      23.66815930       0.00420864       0.00175272       0.00435519      -0.10410000
C        6.80257638       3.92890850      24.61074697       0.00052116       0.00095542      -0.03015595       0.01620000
