# Supplementary material for: Uncertainty Quantification of Linear Scaling, Machine Learning, and Density Functional Theory Derived Thermodynamics for the Catalytic Partial Oxidation of Methane on Rhodium
Source: J Phys Chem C Nanomater Interfaces. 2024 Oct 3;128(41):17418–33. doi: 10.1021/acs.jpcc.4c05107 (PMC11492380; doi:10.1021/acs.jpcc.4c05107)
Supplement: Supplementary file 2 — jp4c05107_si_002.zip [file jp4c05107_si_002.zip › supplementary materials/DFT_Rh/h2x.xyz]

38
Lattice="8.162607123156542 0.0 0.0 4.081303561578271 7.069021833831645 0.0 0.0 0.0 40.6647373695692" Properties=species:S:1:pos:R:3:forces:R:3 energy=-106739.45980623817 stress="0.00793930889862966 -0.0 -0.0 -0.0 0.00793930889862966 -0.0 -0.0 -0.0 0.002305493771765823" free_energy=-106739.45980623817 pbc="T T T"
Rh       0.00000000       0.00000000      16.99999984       0.00013601       0.00007868       0.17626121
Rh       2.72086877       0.00000000      16.99999984      -0.00013601       0.00007868       0.17626121
Rh       5.44173835       0.00000000      16.99999984       0.00000000       0.00045560       0.17696363
Rh       1.36043479       2.35634143      16.99999984      -0.00000000      -0.00015709       0.17626121
Rh       4.08130356       2.35634143      16.99999984      -0.00052296      -0.00030185       0.17587528
Rh       6.80217233       2.35634143      16.99999984       0.00052296      -0.00030185       0.17587528
Rh       2.72086877       4.71268367      16.99999984       0.00039466      -0.00022780       0.17696363
Rh       5.44173835       4.71268367      16.99999984       0.00000000       0.00060370       0.17587528
Rh       8.16260712       4.71268367      16.99999984      -0.00039466      -0.00022780       0.17696363
Rh       1.36043479       0.78544687      19.22157988       0.00000000       0.00000000      -0.17331858
Rh       4.08130356       0.78544687      19.22157988      -0.00002494      -0.00048362      -0.17707367
Rh       6.80217233       0.78544687      19.22157988       0.00002494      -0.00048362      -0.17707367
Rh       2.72086877       3.14178911      19.22157988      -0.00043117       0.00022009      -0.17707367
Rh       5.44173835       3.14178911      19.22157988       0.00000000       0.00000000      -0.17657925
Rh       8.16260712       3.14178911      19.22157988       0.00043117       0.00022009      -0.17707367
Rh       4.08130356       5.49813054      19.22157988      -0.00040623       0.00026354      -0.17707367
Rh       6.80217233       5.49813054      19.22157988       0.00040623       0.00026354      -0.17707367
Rh       9.52304192       5.49813054      19.22157988       0.00000000       0.00000000      -0.17572127
Rh      -0.00002939       1.57094435      21.39361781       0.00102510      -0.00059187      -0.00035276
Rh       2.72090958       1.57091823      21.39363005      -0.00102510      -0.00059187      -0.00035276
Rh       5.44172693       1.57090517      21.39373453       0.00000000      -0.00097753      -0.00171004
Rh       1.36042745       3.92714211      21.39404553       0.00000000       0.00008716      -0.00027459
Rh       4.08130683       3.92722129      21.39373453      -0.00084641       0.00048877      -0.00171004
Rh       6.80217641       3.92723843      21.39371004       0.00084641       0.00048877      -0.00171004
Rh       2.72092591       6.28361088      21.39405695      -0.00007559      -0.00004371      -0.00027459
Rh       5.44176611       6.28352762      21.39361781       0.00000000       0.00118374      -0.00035276
Rh       8.16252223       6.28361904      21.39404553       0.00007559      -0.00004371      -0.00027459
Rh       0.00009550       0.00005469      23.58942850      -0.00073688      -0.00042552      -0.00069291
Rh       2.72074878       0.00004081      23.58960237       0.00073688      -0.00042552      -0.00069291
Rh       5.44176203      -0.00025549      23.58945871       0.00000000       0.00162108      -0.00061038
Rh       1.36041030       2.35621736      23.58960237       0.00000000       0.00085078      -0.00069291
Rh       4.08117051       2.35626470      23.58841961      -0.00091737      -0.00052965       0.00107704
Rh       6.80233069       2.35625082      23.58835920       0.00091737      -0.00052965       0.00107704
Rh       2.72065981       4.71283223      23.58945871       0.00140382      -0.00081067      -0.00061038
Rh       5.44173835       4.71286570      23.58835920       0.00000000       0.00105929       0.00107704
Rh       8.16281609       4.71280366      23.58931668      -0.00140382      -0.00081067      -0.00061038
H        5.44173835       3.14178911      26.83921626       0.00000000       0.00000000       0.00193681
H        5.44173835       3.14178911      27.57605970       0.00000000       0.00000000       0.00651389
