# Supplementary material for: Uncertainty Quantification of Linear Scaling, Machine Learning, and Density Functional Theory Derived Thermodynamics for the Catalytic Partial Oxidation of Methane on Rhodium
Source: J Phys Chem C Nanomater Interfaces. 2024 Oct 3;128(41):17418–33. doi: 10.1021/acs.jpcc.4c05107 (PMC11492380; doi:10.1021/acs.jpcc.4c05107)
Supplement: Supplementary file 2 — jp4c05107_si_002.zip [file jp4c05107_si_002.zip › supplementary materials/DFT_Rh/hx.xyz]

37
Lattice="8.162607123156542 0.0 0.0 4.081303561578271 7.069021833831645 0.0 0.0 0.0 40.6647373695692" Properties=species:S:1:pos:R:3:forces:R:3:magmoms:R:1 energy=-106723.23029199096 stress="0.007642743988920235 9.181576151994517e-07 9.181576151994517e-07 9.181576151994517e-07 0.007641825831305037 1.8363152303989035e-06 9.181576151994517e-07 1.8363152303989035e-06 0.002648884719850418" free_energy=-106723.23029199096 pbc="T T T"
Rh       0.00000000       0.00000000      16.99999984      -0.01049370      -0.00598836       0.20429703       0.00640000
Rh       2.72086877       0.00000000      16.99999984       0.01043894      -0.00588114       0.20442996       0.00640000
Rh       5.44173835       0.00000000      16.99999984       0.00016327      -0.01524381       0.17476380       0.00590000
Rh       1.36043479       2.35634143      16.99999984       0.00010079       0.01197491       0.20422401       0.00640000
Rh       4.08130356       2.35634143      16.99999984       0.00584129       0.00340877       0.17995922       0.00620000
Rh       6.80217233       2.35634143      16.99999984      -0.00562635       0.00332058       0.18007852       0.00620000
Rh       2.72086877       4.71268367      16.99999984      -0.01310800       0.00771691       0.17467715       0.00600000
Rh       5.44173835       4.71268367      16.99999984      -0.00003600      -0.00660028       0.18026698       0.00620000
Rh       8.16260712       4.71268367      16.99999984       0.01316122       0.00760301       0.17469952       0.00600000
Rh       1.36043479       0.78544687      19.22157988       0.00018640       0.00016892      -0.34819267       0.00270000
Rh       4.08130356       0.78544687      19.22157988      -0.00253716       0.00772565      -0.15233221       0.00280000
Rh       6.80217233       0.78544687      19.22157988       0.00238033       0.00710936      -0.15220262       0.00280000
Rh       2.72086877       3.14178911      19.22157988       0.00534095      -0.00491184      -0.15210826       0.00280000
Rh       5.44173835       3.14178911      19.22157988      -0.00012933       0.00047771      -0.16841291       0.00290000
Rh       8.16260712       3.14178911      19.22157988      -0.00594799      -0.00538055      -0.15186272       0.00280000
Rh       4.08130356       5.49813054      19.22157988       0.00787812      -0.00208465      -0.15127394       0.00280000
Rh       6.80217233       5.49813054      19.22157988      -0.00698826      -0.00196175      -0.15155805       0.00280000
Rh       9.52304192       5.49813054      19.22157988       0.00014167       0.00042732      -0.16907446       0.00280000
Rh      -0.00017794       1.57101945      21.39396717      -0.00436728       0.00269786       0.01834148      -0.00290000
Rh       2.72103773       1.57127820      21.39404145       0.00457296       0.00055304       0.01838776      -0.00290000
Rh       5.44176611       1.57404451      21.40017320       0.00011699       0.00034119       0.00253871      -0.00330000
Rh       1.36031562       3.92756984      21.39255667       0.00105724      -0.00282436       0.01008052      -0.00310000
Rh       4.08401355       3.92559040      21.40053562       0.00027742       0.00146450      -0.00159768      -0.00330000
Rh       6.79933093       3.92565326      21.40052990       0.00140228       0.00068494      -0.00200083      -0.00330000
Rh       2.72074225       6.28345742      21.39266196       0.00218518       0.00165039       0.00814294      -0.00310000
Rh       5.44196854       6.28345987      21.39404798      -0.00212527      -0.00563509       0.01817873      -0.00290000
Rh       8.16294669       6.28370067      21.39264890      -0.00341417      -0.00060215       0.00842345      -0.00310000
Rh      -0.00485757      -0.00247735      23.58680667       0.00411351       0.00022857      -0.02290082      -0.00560000
Rh       2.72573205      -0.00274264      23.58672750      -0.00348487       0.00269760      -0.02208680      -0.00560000
Rh       5.44170081      -0.01210841      23.59325187       0.00056153      -0.01158616      -0.01499467      -0.00640000
Rh       1.36026583       2.36166834      23.58679525       0.00187382      -0.00165913      -0.02280980      -0.00570000
Rh       4.05739937       2.34264539      23.61823924       0.02189371       0.01221840      -0.00776705      -0.00550000
Rh       6.82640140       2.34254825      23.61819272      -0.02445659       0.01344867      -0.00717338      -0.00550000
Rh       2.71065816       4.71906112      23.59310413      -0.01252410       0.00419758      -0.01387213      -0.00640000
Rh       5.44179549       4.74035491      23.61807354      -0.00029156      -0.02545881      -0.00618247      -0.00550000
Rh       8.17305036       4.71890358      23.59309841       0.01146763       0.00549496      -0.01390350      -0.00640000
H        5.44164204       3.14165280      24.58084652       0.00037564       0.00020697      -0.02918331       0.00000000
