# Supplementary material for: Uncertainty Quantification of Linear Scaling, Machine Learning, and Density Functional Theory Derived Thermodynamics for the Catalytic Partial Oxidation of Methane on Rhodium
Source: J Phys Chem C Nanomater Interfaces. 2024 Oct 3;128(41):17418–33. doi: 10.1021/acs.jpcc.4c05107 (PMC11492380; doi:10.1021/acs.jpcc.4c05107)
Supplement: Supplementary file 2 — jp4c05107_si_002.zip [file jp4c05107_si_002.zip › supplementary materials/DFT_Rh/ch3x.xyz]

40
Lattice="8.162607123156542 0.0 0.0 4.081303561578271 7.069021833831645 0.0 0.0 0.0 40.6647373695692" Properties=species:S:1:pos:R:3:forces:R:3:magmoms:R:1 energy=-106912.96532905404 stress="0.007644580304150635 2.7544728455983548e-06 1.2854206612792324e-05 2.7544728455983548e-06 0.0075784729558562745 8.630681582874845e-05 1.2854206612792324e-05 8.630681582874845e-05 0.00264613024700482" free_energy=-106912.96532905404 pbc="T T T"
Rh       0.00000000       0.00000000      16.99999984      -0.02630881      -0.01411201       0.23060404      -0.03380000
Rh       2.72086877       0.00000000      16.99999984       0.02623888      -0.01380168       0.23127767      -0.03370000
Rh       5.44173835       0.00000000      16.99999984       0.00027228      -0.02164252       0.16744232      -0.02480000
Rh       1.36043479       2.35634143      16.99999984       0.00013730       0.03233934       0.22919045      -0.03380000
Rh       4.08130356       2.35634143      16.99999984       0.05084074       0.03174438       0.18511814      -0.02470000
Rh       6.80217233       2.35634143      16.99999984      -0.05061602       0.03154127       0.18523616      -0.02470000
Rh       2.72086877       4.71268367      16.99999984      -0.01872714       0.01218266       0.16609198      -0.02490000
Rh       5.44173835       4.71268367      16.99999984      -0.00007379      -0.05813701       0.18556937      -0.02470000
Rh       8.16260712       4.71268367      16.99999984       0.01938715       0.01215515       0.16660748      -0.02490000
Rh       1.36043479       0.78544687      19.22157988       0.00114748       0.00128427      -0.48913541      -0.01980000
Rh       4.08130356       0.78544687      19.22157988      -0.07516697       0.00755082      -0.12586861      -0.00950000
Rh       6.80217233       0.78544687      19.22157988       0.07747917       0.00786243      -0.12644480      -0.00950000
Rh       2.72086877       3.14178911      19.22157988      -0.03696475      -0.06257422      -0.12686106      -0.00960000
Rh       5.44173835       3.14178911      19.22157988       0.00169976       0.00461410      -0.22499338      -0.00890000
Rh       8.16260712       3.14178911      19.22157988       0.03845985      -0.06220887      -0.12648465      -0.00960000
Rh       4.08130356       5.49813054      19.22157988       0.04084326       0.07157771      -0.12659726      -0.00950000
Rh       6.80217233       5.49813054      19.22157988      -0.03853621       0.07059992      -0.12561099      -0.00950000
Rh       9.52304192       5.49813054      19.22157988       0.00070217       0.00692809      -0.21816067      -0.00910000
Rh      -0.00549833       1.57691530      21.41510913      -0.00556284       0.00124416      -0.00826173       0.00620000
Rh       2.72708215       1.57690468      21.41510342       0.00480591       0.00157352      -0.00762975       0.00620000
Rh       5.44215546       1.57563050      21.39322355      -0.00031213       0.00115648      -0.00311926       0.01070000
Rh       1.36083476       3.92912808      21.38885329      -0.00072608      -0.00689030      -0.00303262       0.00930000
Rh       4.08359236       3.92808081      21.39321131       0.00271766      -0.00260684      -0.00672575       0.01070000
Rh       6.80065000       3.92793715      21.39350598      -0.00360546      -0.00253536      -0.00697335       0.01070000
Rh       2.72212826       6.28639678      21.38875697      -0.00004319      -0.00152364      -0.00232222       0.00930000
Rh       5.44208118       6.27901207      21.41525524      -0.00039158      -0.00996585      -0.00271226       0.00630000
Rh       8.16202105       6.28636004      21.38892594      -0.00040469      -0.00120122      -0.00290123       0.00930000
Rh      -0.00262101       0.00329198      23.59022191       0.00688361       0.00061604      -0.00950691       0.01140000
Rh       2.72459990       0.00332055      23.59026436      -0.00828101      -0.00019797      -0.00977713       0.01140000
Rh       5.44259461      -0.02424376      23.58351470      -0.00126498      -0.00187922      -0.00971260       0.01500000
Rh       1.36078170       2.36438813      23.58980643      -0.00006582      -0.00914567      -0.00690778       0.01130000
Rh       4.07421515       2.35539538      23.62413428      -0.00228751      -0.00353321       0.00709804       0.01140000
Rh       6.80986640       2.35586636      23.62518072       0.00179746      -0.00459148       0.00651158       0.01140000
Rh       2.69756616       4.73135319      23.58312207      -0.00091660      -0.00677563      -0.00627298       0.01500000
Rh       5.44266073       4.72898358      23.62270500      -0.00058441      -0.00879626       0.00643650       0.01160000
Rh       8.18738227       4.73131972      23.58334655      -0.00035533      -0.00679028      -0.00644061       0.01500000
C        5.44233586       3.13469826      25.31915107      -0.00071220       0.00005168       0.02005409      -0.00000000
H        5.44218240       4.15955766      25.72984530      -0.00096056      -0.00703325       0.00628815       0.00000000
H        6.32321993       2.62662984      25.74796139      -0.00413099       0.00619250      -0.00965629       0.00000000
H        4.55658197       2.62884599      25.74098318       0.00358617       0.00472826      -0.00141719       0.00000000
