# Supplementary material for: Uncertainty Quantification of Linear Scaling, Machine Learning, and Density Functional Theory Derived Thermodynamics for the Catalytic Partial Oxidation of Methane on Rhodium
Source: J Phys Chem C Nanomater Interfaces. 2024 Oct 3;128(41):17418–33. doi: 10.1021/acs.jpcc.4c05107 (PMC11492380; doi:10.1021/acs.jpcc.4c05107)
Supplement: Supplementary file 2 — jp4c05107_si_002.zip [file jp4c05107_si_002.zip › supplementary materials/DFT_Rh/cox.xyz]

38
Lattice="8.162607123156542 0.0 0.0 4.081303561578271 7.069021833831645 0.0 0.0 0.0 40.6647373695692" Properties=species:S:1:pos:R:3:forces:R:3 energy=-107302.17554184119 stress="0.008312999048015836 5.14168264511693e-05 0.00018454968065508977 5.14168264511693e-05 0.008332280357935025 -2.754472845598355e-05 0.00018454968065508977 -2.754472845598355e-05 0.0035642878622042713" free_energy=-107302.17554184119 pbc="T T T"
Rh       0.00000000       0.00000000      16.99999984      -0.00213376      -0.00265518       0.24889153
Rh       2.72086877       0.00000000      16.99999984       0.00457759      -0.00233585       0.24842924
Rh       5.44173835       0.00000000      16.99999984       0.00217027      -0.02163660       0.15273124
Rh       1.36043479       2.35634143      16.99999984       0.00147813       0.00395204       0.24839505
Rh       4.08130356       2.35634143      16.99999984       0.01096473       0.00469586       0.19488293
Rh       6.80217233       2.35634143      16.99999984      -0.00722197       0.00465241       0.19453506
Rh       2.72086877       4.71268367      16.99999984      -0.01634990       0.01042222       0.15265925
Rh       5.44173835       4.71268367      16.99999984       0.00193013      -0.01044254       0.19428978
Rh       8.16260712       4.71268367      16.99999984       0.02038911       0.01026024       0.15267005
Rh       1.36043479       0.78544687      19.22157988       0.01163090       0.00139534      -0.59472419
Rh       4.08130356       0.78544687      19.22157988       0.03156441       0.04352775      -0.14119444
Rh       6.80217233       0.78544687      19.22157988      -0.01065748       0.04471945      -0.13698401
Rh       2.72086877       3.14178911      19.22157988       0.05952130      -0.00689364      -0.14177243
Rh       5.44173835       3.14178911      19.22157988       0.00881786      -0.00458376      -0.12149131
Rh       8.16260712       3.14178911      19.22157988      -0.04140145      -0.00741686      -0.13991841
Rh       4.08130356       5.49813054      19.22157988       0.03831792      -0.04257850      -0.14090597
Rh       6.80217233       5.49813054      19.22157988      -0.01984892      -0.04519048      -0.14365705
Rh       9.52304192       5.49813054      19.22157988       0.01065208      -0.00050959      -0.16604133
Rh       0.00979431       1.56715608      21.38915449      -0.01216260       0.00212707      -0.00783955
Rh       2.72064266       1.56728668      21.38876514      -0.00520417       0.00369030      -0.00223429
Rh       5.44563926       1.57523543      21.40458590      -0.00163136       0.00792723      -0.00651492
Rh       1.36420837       3.92316529      21.38947528      -0.00038695      -0.01031989      -0.00721297
Rh       4.09047262       3.92336936      21.40378025      -0.00214379      -0.00059804      -0.00292694
Rh       6.80071857       3.92312121      21.40404146      -0.00101970      -0.00033167      -0.00570682
Rh       2.72804941       6.28443775      21.39033889       0.00332418       0.00367128      -0.01429842
Rh       5.44618126       6.28887739      21.38778644      -0.00861011      -0.00431920       0.00033836
Rh       8.16290343       6.28393004      21.38965731      -0.00200186       0.00695741      -0.00895027
Rh       0.00412783      -0.00583218      23.57825145      -0.00059881       0.01357825       0.00666456
Rh       2.73383425      -0.00428210      23.57800738      -0.01376183       0.00670672       0.00896878
Rh       5.45015563      -0.02950946      23.58696258      -0.00614005      -0.00320257       0.01216466
Rh       1.36990668       2.36031498      23.57806942      -0.01139564      -0.01249068       0.00931151
Rh       4.08033466       2.34788007      23.67979346       0.01209036       0.01229733      -0.02131984
Rh       6.82097245       2.34769151      23.67670881      -0.01592593       0.00919786      -0.01083283
Rh       2.70637688       4.72297998      23.58722787      -0.01511037       0.01116296       0.00815940
Rh       5.45145757       4.72333587      23.67652352      -0.00856769      -0.01351655      -0.01809028
Rh       8.19536203       4.72376196      23.58739520      -0.00429580       0.00591354       0.00619070
O        5.45636901       3.15080227      26.24386100       0.00081684      -0.00700060      -0.03006391
C        5.45338231       3.14729643      25.06594618      -0.01167589      -0.01083309       0.02339910
