# Supplementary material for: Uncertainty Quantification of Linear Scaling, Machine Learning, and Density Functional Theory Derived Thermodynamics for the Catalytic Partial Oxidation of Methane on Rhodium
Source: J Phys Chem C Nanomater Interfaces. 2024 Oct 3;128(41):17418–33. doi: 10.1021/acs.jpcc.4c05107 (PMC11492380; doi:10.1021/acs.jpcc.4c05107)
Supplement: Supplementary file 2 — jp4c05107_si_002.zip [file jp4c05107_si_002.zip › supplementary materials/DFT_Rh/ch2x.xyz]

39
Lattice="8.162607123156542 0.0 0.0 4.081303561578271 7.069021833831645 0.0 0.0 0.0 40.6647373695692" Properties=species:S:1:pos:R:3:forces:R:3:magmoms:R:1 energy=-106896.1392882103 stress="0.007916354958249673 0.00015149600650790954 9.181576151994517e-06 0.00015149600650790954 0.00817160277527512 -8.906128867434682e-05 9.181576151994517e-06 -8.906128867434682e-05 0.0028609791289614913" free_energy=-106896.1392882103 pbc="T T T"
Rh       0.00000000       0.00000000      16.99999984       0.00861114      -0.00346996       0.27703379       0.00890000
Rh       2.72086877       0.00000000      16.99999984      -0.01090148       0.00455805       0.18869275       0.00940000
Rh       5.44173835       0.00000000      16.99999984       0.02611547      -0.01061994       0.15893814       0.01020000
Rh       1.36043479       2.35634143      16.99999984       0.00533838      -0.00656480       0.27540834       0.00900000
Rh       4.08130356       2.35634143      16.99999984       0.03243138      -0.02032328       0.19423347       0.00940000
Rh       6.80217233       2.35634143      16.99999984      -0.04968091       0.02743341       0.18709712       0.00920000
Rh       2.72086877       4.71268367      16.99999984      -0.02241051       0.01079581       0.17927325       0.00880000
Rh       5.44173835       4.71268367      16.99999984       0.03208428      -0.02020373       0.19405864       0.00940000
Rh       8.16260712       4.71268367      16.99999984       0.02151705      -0.02039785       0.15899856       0.01010000
Rh       1.36043479       0.78544687      19.22157988      -0.04837299       0.02251001      -0.50053208       0.00440000
Rh       4.08130356       0.78544687      19.22157988      -0.04915615       0.03527656      -0.15963388       0.00390000
Rh       6.80217233       0.78544687      19.22157988      -0.00069111      -0.01274084      -0.17952342       0.00400000
Rh       2.72086877       3.14178911      19.22157988       0.06809644      -0.01263260      -0.07857754       0.00330000
Rh       5.44173835       3.14178911      19.22157988      -0.04250548       0.01646072      -0.17953962       0.00350000
Rh       8.16260712       3.14178911      19.22157988       0.00325630      -0.00559678      -0.18011658       0.00390000
Rh       4.08130356       5.49813054      19.22157988       0.03700537      -0.06356924      -0.07796690       0.00330000
Rh       6.80217233       5.49813054      19.22157988      -0.06363480       0.01490006      -0.15866380       0.00390000
Rh       9.52304192       5.49813054      19.22157988       0.03702003      -0.02919590      -0.17277093       0.00390000
Rh       0.00358420       1.56636023      21.39583314      -0.00597730       0.00325630      -0.01441103      -0.00340000
Rh       2.72106957       1.56578640      21.40237302      -0.00045277       0.00440379      -0.01608534      -0.00240000
Rh       5.43449404       1.57433020      21.40005810      -0.00559086       0.00449120      -0.00304316      -0.00300000
Rh       1.36462466       3.91963333      21.39597190      -0.00153726       0.00321234      -0.01141493      -0.00330000
Rh       4.09345605       3.91748085      21.41011362      -0.00132232       0.00572482      -0.00973214      -0.00340000
Rh       6.79296736       3.92782288      21.40011116      -0.00148327       0.00175786      -0.00760455      -0.00300000
Rh       2.72667973       6.27921368      21.39650900       0.00170464       0.00788994      -0.01260380      -0.00330000
Rh       5.44329578       6.28264687      21.40221222       0.00077904      -0.00354684      -0.01601154      -0.00240000
Rh       8.16055096       6.28175797      21.39145961      -0.00357178       0.00566568      -0.00593976      -0.00310000
Rh       0.00632520      -0.01348136      23.58617571       0.01146018       0.00705716      -0.00114054      -0.00490000
Rh       2.73361550      -0.01182762      23.59820739      -0.00777656       0.01010289      -0.00562223      -0.00450000
Rh       5.44223056      -0.00843442      23.58851674       0.00445752      -0.00407108       0.00434079      -0.00510000
Rh       1.37027318       2.34996398      23.58631202       0.00704817      -0.00928065      -0.00055896      -0.00500000
Rh       4.09821403       2.36369757      23.72704190      -0.00205637      -0.00488510      -0.00531293      -0.00230000
Rh       6.84408324       2.32573410      23.57318655       0.00317968       0.00884459       0.00742072      -0.00570000
Rh       2.68148256       4.73017777      23.58503539       0.01004607       0.00101430      -0.00434696      -0.00570000
Rh       5.44558131       4.68901701      23.72448537       0.00063326       0.00979693      -0.00575439      -0.00230000
Rh       8.16781568       4.70800242      23.58852327       0.00449197       0.00800153       0.00493652      -0.00510000
C        4.79191483       3.52061816      25.24859186      -0.00409782       0.00404486       0.02012865       0.00010000
H        5.56610710       3.05460349      25.86314884      -0.00179694       0.02079508      -0.02042047      -0.00000000
H        4.02020645       3.97724093      25.87316436       0.00774031      -0.01089556      -0.02323326      -0.00000000
