# Supplementary material for: Uncertainty Quantification of Linear Scaling, Machine Learning, and Density Functional Theory Derived Thermodynamics for the Catalytic Partial Oxidation of Methane on Rhodium
Source: J Phys Chem C Nanomater Interfaces. 2024 Oct 3;128(41):17418–33. doi: 10.1021/acs.jpcc.4c05107 (PMC11492380; doi:10.1021/acs.jpcc.4c05107)
Supplement: Supplementary file 2 — jp4c05107_si_002.zip [file jp4c05107_si_002.zip › supplementary materials/DFT_Rh/ohx_111.xyz]

38
Lattice="8.162607123156542 0.0 0.0 4.081303561578271 7.069021833831645 0.0 0.0 0.0 40.6647373695692" Properties=species:S:1:pos:R:3:forces:R:3:magmoms:R:1 energy=-107161.44096834766 stress="0.008028370187304006 -0.0003608359427733845 8.35523429831501e-05 -0.0003608359427733845 0.008501221359131724 -0.00011568785951513091 8.35523429831501e-05 -0.00011568785951513091 0.0031070453698349445" free_energy=-107161.44096834766 pbc="T T T"
Rh       0.00000000       0.00000000      16.99999984       0.00647352       0.00484062       0.22168334       0.00310000
Rh       2.72086877       0.00000000      16.99999984       0.03908668      -0.05348897       0.22852788       0.00290000
Rh       5.44173835       0.00000000      16.99999984      -0.03050434      -0.01942057       0.16527000       0.00310000
Rh       1.36043479       2.35634143      16.99999984      -0.02845903       0.06263336       0.23057730       0.00290000
Rh       4.08130356       2.35634143      16.99999984       0.07123164       0.04197017       0.16974089       0.00310000
Rh       6.80217233       2.35634143      16.99999984      -0.03664748       0.00716386       0.18406373       0.00330000
Rh       2.72086877       4.71268367      16.99999984      -0.03242675      -0.01535206       0.16586932       0.00310000
Rh       5.44173835       4.71268367      16.99999984      -0.01294962      -0.03617131       0.18638621       0.00330000
Rh       8.16260712       4.71268367      16.99999984       0.03546554       0.01918917       0.16703917       0.00320000
Rh       1.36043479       0.78544687      19.22157988      -0.05713943      -0.04801072      -0.39078685       0.00130000
Rh       4.08130356       0.78544687      19.22157988      -0.02705932      -0.01098992      -0.20286621       0.00120000
Rh       6.80217233       0.78544687      19.22157988       0.10215173       0.01243103      -0.16104285       0.00140000
Rh       2.72086877       3.14178911      19.22157988      -0.01404671      -0.01873383      -0.19748412       0.00120000
Rh       5.44173835       3.14178911      19.22157988      -0.01671140      -0.00757113      -0.22836898       0.00140000
Rh       8.16260712       3.14178911      19.22157988       0.02321629      -0.13083521      -0.09980225       0.00120000
Rh       4.08130356       5.49813054      19.22157988       0.06560812       0.07876137      -0.15636781       0.00140000
Rh       6.80217233       5.49813054      19.22157988      -0.10347636       0.08414655      -0.09544912       0.00120000
Rh       9.52304192       5.49813054      19.22157988      -0.02080125      -0.01336357      -0.22018953       0.00130000
Rh      -0.02430090       1.57109291      21.43592868       0.01272773      -0.00290586      -0.00036073      -0.00090000
Rh       2.70994394       1.56294091      21.37610820       0.00469843       0.00103718      -0.00614237      -0.00130000
Rh       5.44535847       1.57095986      21.39713344      -0.00965604       0.00863376       0.00304213      -0.00130000
Rh       1.35829048       3.92417501      21.38775787       0.00599118       0.00855663       0.00282821      -0.00140000
Rh       4.08503551       3.92876239      21.39917899       0.00116882      -0.01182322      -0.00655014      -0.00130000
Rh       6.79586753       3.92148461      21.38567885       0.00712556       0.00149407      -0.00353938      -0.00140000
Rh       2.71767801       6.28067071      21.39328722       0.00418704      -0.00036638      -0.01137430      -0.00150000
Rh       5.43142980       6.25790030      21.43841501       0.00139971       0.00816917      -0.00433977      -0.00090000
Rh       8.15964328       6.28055562      21.38783542       0.01076135       0.00282101       0.00012444      -0.00150000
Rh      -0.00625501      -0.00978615      23.59641325       0.00332187       0.00566234      -0.00137297      -0.00210000
Rh       2.72614589       0.00944985      23.58288862       0.00174501      -0.00695123      -0.00109169      -0.00220000
Rh       5.43829455      -0.00821322      23.58879182       0.00183191       0.00315706       0.00625061      -0.00260000
Rh       1.37512177       2.35160793      23.58169443      -0.01155557       0.00112434      -0.00287346      -0.00220000
Rh       4.03333274       2.32640670      23.55783840      -0.00041215      -0.00572199       0.00515635      -0.00230000
Rh       6.81624630       2.36418733      23.65200876       0.00041652       0.00411145       0.01047262      -0.00110000
Rh       2.71845917       4.70909294      23.58887590      -0.00316066       0.00161542       0.00925751      -0.00260000
Rh       5.47117190       4.70680659      23.66284789      -0.02313787       0.00451949      -0.00744514      -0.00120000
Rh       8.21199008       4.73701232      23.56831266       0.00322134       0.00450097       0.00430223      -0.00280000
O        6.16947478       3.52357466      25.31653904       0.00365688       0.01184379       0.02651064      -0.00000000
H        5.44345250       3.10983006      25.79961764       0.02265708       0.00332289       0.01034458      -0.00000000
