# Supplementary material for: Uncertainty Quantification of Linear Scaling, Machine Learning, and Density Functional Theory Derived Thermodynamics for the Catalytic Partial Oxidation of Methane on Rhodium
Source: J Phys Chem C Nanomater Interfaces. 2024 Oct 3;128(41):17418–33. doi: 10.1021/acs.jpcc.4c05107 (PMC11492380; doi:10.1021/acs.jpcc.4c05107)
Supplement: Supplementary file 2 — jp4c05107_si_002.zip [file jp4c05107_si_002.zip › supplementary materials/DFT_Rh/ox_211.xyz]

37
Lattice="6.664740871810968 0.0 0.0 0.0 8.162608059046125 0.0 0.0 0.0 42.639919080343596" Properties=species:S:1:pos:R:3:forces:R:3:magmoms:R:1 energy=-107143.7768861338 stress="0.00942580607763757 9.181576151994517e-07 -0.0004030711930725593 9.181576151994517e-07 0.008782177589382755 1.8363152303989035e-06 -0.0004030711930725593 1.8363152303989035e-06 0.004289632378211838" free_energy=-107143.7768861338 pbc="T T T"
Rh       4.42640231       1.39215840      25.60176963      -0.00181186      -0.00414230       0.00510287      -0.00150000
Rh       4.40218131       4.08140267      25.49927125      -0.00176018      -0.00021340      -0.00178435      -0.00490000
Rh       4.42641231       6.77057429      25.60172098      -0.00170850       0.00489924       0.00582792      -0.00150000
Rh       2.16619940       0.00010997      24.74766043       0.00245669      -0.00021134      -0.00191599      -0.00720000
Rh       2.23627649       2.70341284      24.77154553      -0.00105492       0.00053068      -0.00030108      -0.00530000
Rh       2.23627316       5.45938050      24.77154286      -0.00112357      -0.00066874      -0.00028694      -0.00530000
Rh      -0.00401817       1.37898087      24.07643172      -0.00153212       0.00158920       0.00212707      -0.00300000
Rh       0.00663142       4.08141200      24.08975853      -0.00199852      -0.00012753       0.00258062      -0.00400000
Rh      -0.00402750       6.78383246      24.07640439      -0.00137708      -0.00185171       0.00227131      -0.00300000
Rh       4.43408676       0.00005465      23.21981990       0.00198746      -0.00001003       0.00301642      -0.00340000
Rh       4.44115072       2.70656193      23.25419330      -0.00068648       0.00120610      -0.00023886      -0.00220000
Rh       4.44116138       5.45615076      23.25417931      -0.00073739      -0.00123619      -0.00027125      -0.00220000
Rh       2.18498464       1.36314212      22.44695056       0.00102021       0.00097239       0.00152749      -0.00320000
Rh       2.19137213       4.08136268      22.44998835       0.00339000      -0.00016866       0.00348796      -0.00300000
Rh       2.18497931       6.79958124      22.44696656       0.00106881      -0.00120970       0.00143288      -0.00320000
Rh      -0.02646302       0.00004332      21.69572829       0.00203811      -0.00002828      -0.00008536      -0.00260000
Rh      -0.02993402       2.72938800      21.68970937      -0.00050008      -0.00082147      -0.00070937      -0.00220000
Rh      -0.02991602       5.43329670      21.68969137      -0.00068700       0.00072685      -0.00068880      -0.00220000
Rh       4.44316080       1.36043423      20.92723635       0.02027006       0.09143254      -0.05786525      -0.00010000
Rh       4.44316080       4.08130336      20.92723635       0.03233445       0.00020029      -0.55910592       0.00000000
Rh       4.44316080       6.80217249      20.92723635       0.02027263      -0.09104611      -0.05779094      -0.00010000
Rh       2.22158007      -0.00000000      20.14178864       0.20027094       0.00009102      -0.09835241       0.00280000
Rh       2.22158007       2.72086913      20.14178864       0.21291999       0.07245266      -0.09688534       0.00270000
Rh       2.22158007       5.44173826      20.14178864       0.21295316      -0.07214361      -0.09689279       0.00270000
Rh       0.00000000       1.36043423      19.35634160      -0.05028615      -0.00874715      -0.27764237       0.00370000
Rh       0.00000000       4.08130336      19.35634160      -0.01984994       0.00003934      -0.28835873       0.00330000
Rh       0.00000000       6.80217249      19.35634160      -0.05028229       0.00891916      -0.27768017       0.00370000
Rh       4.44316080      -0.00000000      18.57089456      -0.19480889      -0.00000900      -0.43634243       0.00270000
Rh       4.44316080       2.72086913      18.57089456      -0.18997521      -0.05402376      -0.32433207       0.00250000
Rh       4.44316080       5.44173826      18.57089456      -0.18997984       0.05404202      -0.32429401       0.00250000
Rh       2.22158007       1.36043423      17.78544685      -0.12922570       0.01321547       0.24792814       0.00960000
Rh       2.22158007       4.08130336      17.78544685      -0.13109104       0.00002623       0.22051452       0.00940000
Rh       2.22158007       6.80217249      17.78544685      -0.12922724      -0.01313782       0.24801915       0.00960000
Rh       0.00000000       0.00000000      16.99999980       0.12889043       0.00001286       0.72632122       0.01110000
Rh       0.00000000       2.72086913      16.99999980       0.13218350      -0.00286421       0.71845673       0.01010000
Rh       0.00000000       5.44173826      16.99999980       0.13219121       0.00292823       0.71854800       0.01010000
O        4.64265782       0.00008664      26.85885106      -0.00454391      -0.00062401      -0.00533761       0.00010000
