# Supplementary material for: Uncertainty Quantification of Linear Scaling, Machine Learning, and Density Functional Theory Derived Thermodynamics for the Catalytic Partial Oxidation of Methane on Rhodium
Source: J Phys Chem C Nanomater Interfaces. 2024 Oct 3;128(41):17418–33. doi: 10.1021/acs.jpcc.4c05107 (PMC11492380; doi:10.1021/acs.jpcc.4c05107)
Supplement: Supplementary file 2 — jp4c05107_si_002.zip [file jp4c05107_si_002.zip › supplementary materials/DFT_Rh/co2x.xyz]

39
Lattice="8.162607123156542 0.0 0.0 4.081303561578271 7.069021833831645 0.0 0.0 0.0 40.6647373695692" Properties=species:S:1:pos:R:3:forces:R:3 energy=-107740.20265714124 stress="0.009416624501485575 0.0 -0.0 0.0 0.009482731849779937 -2.9381043686382456e-05 -0.0 -2.9381043686382456e-05 0.003915942228825661" free_energy=-107740.20265714124 pbc="T T T"
Rh       0.00000000       0.00000000      16.99999984       0.00000000       0.00007919       0.17570379
Rh       2.72086877       0.00000000      16.99999984       0.00000334      -0.00000848       0.17552844
Rh       5.44173835       0.00000000      16.99999984      -0.00000334      -0.00000848       0.17552844
Rh       1.36043479       2.35634143      16.99999984      -0.00044146      -0.00064046       0.17645430
Rh       4.08130356       2.35634143      16.99999984       0.00000000      -0.00148430       0.17538652
Rh       6.80217233       2.35634143      16.99999984       0.00044146      -0.00064046       0.17645430
Rh       2.72086877       4.71268367      16.99999984      -0.00022111      -0.00009282       0.17734390
Rh       5.44173835       4.71268367      16.99999984       0.00022111      -0.00009282       0.17734390
Rh       8.16260712       4.71268367      16.99999984       0.00000000      -0.00081735       0.17648541
Rh       1.36043479       0.78544687      19.22157988      -0.00528645      -0.00281741      -0.17528933
Rh       4.08130356       0.78544687      19.22157988       0.00000000      -0.00533247      -0.17502913
Rh       6.80217233       0.78544687      19.22157988       0.00528645      -0.00281741      -0.17528933
Rh       2.72086877       3.14178911      19.22157988      -0.00268732      -0.00043272      -0.17701274
Rh       5.44173835       3.14178911      19.22157988       0.00268732      -0.00043272      -0.17701274
Rh       8.16260712       3.14178911      19.22157988       0.00000000      -0.00360572      -0.17305298
Rh       4.08130356       5.49813054      19.22157988       0.00000000       0.00188333      -0.18439206
Rh       6.80217233       5.49813054      19.22157988      -0.00019129      -0.00304264      -0.17080224
Rh       9.52304192       5.49813054      19.22157988       0.00019129      -0.00304264      -0.17080224
Rh       0.00000000       1.57012319      21.39557683       0.00000000       0.00375484       0.00201574
Rh       2.72011699       1.56965302      21.39309540      -0.00079164       0.00197384      -0.00194041
Rh       5.44249013       1.56965302      21.39309540       0.00079164       0.00197384      -0.00194041
Rh       1.36012788       3.92632014      21.39483485       0.00406826      -0.00157223       0.00218878
Rh       4.08130356       3.92739760      21.39301867       0.00000000       0.00141616      -0.00052785
Rh       6.80247924       3.92632014      21.39483485      -0.00406826      -0.00157223       0.00218878
Rh       2.72114058       6.28288114      21.39429367      -0.00174758      -0.00031779       0.00140202
Rh       5.44146654       6.28288114      21.39429367       0.00174758      -0.00031779       0.00140202
Rh       8.16260712       6.28232200      21.39436387       0.00000000       0.00698954       0.00354889
Rh      -0.00000000      -0.00216391      23.59080880       0.00000000       0.00337946       0.00022909
Rh       2.72111120      -0.00123255      23.59082268       0.00010901       0.00119351      -0.00571762
Rh       5.44149592      -0.00123255      23.59082268      -0.00010901       0.00119351      -0.00571762
Rh       1.36107148       2.35474890      23.59182260       0.00179360       0.00182343      -0.00228571
Rh       4.08130356       2.35509663      23.58144711       0.00000000       0.00156580       0.00260170
Rh       6.80153565       2.35474890      23.59182260      -0.00179360       0.00182343      -0.00228571
Rh       2.72130955       4.71136623      23.59083982      -0.00082095      -0.00199286      -0.00398778
Rh       5.44129757       4.71136623      23.59083982       0.00082095      -0.00199286      -0.00398778
Rh       8.16260712       4.71191884      23.59038516       0.00000000      -0.00032602       0.00161131
C        4.08130356       2.31785310      27.36477306       0.00000000       0.00287629      -0.00538980
O        5.24330293       2.32148220      27.36408332      -0.00007559       0.00073662       0.00452360
O        2.91930420       2.32148220      27.36408332       0.00007559       0.00073662       0.00452360
