# Supplementary material for: Uncertainty Quantification of Linear Scaling, Machine Learning, and Density Functional Theory Derived Thermodynamics for the Catalytic Partial Oxidation of Methane on Rhodium
Source: J Phys Chem C Nanomater Interfaces. 2024 Oct 3;128(41):17418–33. doi: 10.1021/acs.jpcc.4c05107 (PMC11492380; doi:10.1021/acs.jpcc.4c05107)
Supplement: Supplementary file 2 — jp4c05107_si_002.zip [file jp4c05107_si_002.zip › supplementary materials/DFT_Rh/ch4x.xyz]

41
Lattice="8.162607123156542 0.0 0.0 4.081303561578271 7.069021833831645 0.0 0.0 0.0 40.6647373695692" Properties=species:S:1:pos:R:3:forces:R:3 energy=-106930.32776491431 stress="0.008041224393916798 9.181576151994517e-07 3.672630460797807e-06 9.181576151994517e-07 0.0080393880786864 3.672630460797807e-06 3.672630460797807e-06 3.672630460797807e-06 0.0024303632074329485" free_energy=-106930.32776491431 pbc="T T T"
Rh       0.00000000       0.00000000      16.99999984      -0.00009796       0.00060267       0.17564157
Rh       2.72086877       0.00000000      16.99999984       0.00056179       0.00051473       0.17547985
Rh       5.44173835       0.00000000      16.99999984       0.00007970       0.00127861       0.17619873
Rh       1.36043479       2.35634143      16.99999984      -0.00002005      -0.00008099       0.17733747
Rh       4.08130356       2.35634143      16.99999984       0.00053196      -0.00075642       0.17617996
Rh       6.80217233       2.35634143      16.99999984       0.00010336      -0.00072891       0.17642576
Rh       2.72086877       4.71268367      16.99999984       0.00028591       0.00022703       0.17811857
Rh       5.44173835       4.71268367      16.99999984       0.00012033       0.00064278       0.17583980
Rh       8.16260712       4.71268367      16.99999984       0.00009539       0.00012033       0.17797022
Rh       1.36043479       0.78544687      19.22157988       0.00046357       0.00142182      -0.16710062
Rh       4.08130356       0.78544687      19.22157988      -0.00257959      -0.00175683      -0.18032561
Rh       6.80217233       0.78544687      19.22157988       0.00352524      -0.00142156      -0.17966098
Rh       2.72086877       3.14178911      19.22157988      -0.00105518       0.00075051      -0.17758815
Rh       5.44173835       3.14178911      19.22157988       0.00073611       0.00269760      -0.17741306
Rh       8.16260712       3.14178911      19.22157988       0.00248857       0.00067517      -0.17859654
Rh       4.08130356       5.49813054      19.22157988       0.00127861       0.00100067      -0.17683688
Rh       6.80217233       5.49813054      19.22157988      -0.00019592       0.00101790      -0.17605140
Rh       9.52304192       5.49813054      19.22157988       0.00065280       0.00048260      -0.17830858
Rh      -0.00011999       1.57122188      21.39382432       0.00267472      -0.00122770      -0.00044120
Rh       2.72135200       1.57107903      21.39380310      -0.00378081       0.00020080      -0.00007816
Rh       5.44181100       1.57055581      21.39277379       0.00140819       0.00197075       0.00076799
Rh       1.36058417       3.92774370      21.39415572       0.00024220      -0.00330310       0.00340106
Rh       4.08141621       3.92737557      21.39363576       0.00125187       0.00078367      -0.00036741
Rh       6.80257393       3.92731761      21.39361372      -0.00254668       0.00127038       0.00004885
Rh       2.72119282       6.28364271      21.39380228      -0.00038747       0.00117037       0.00156297
Rh       5.44189508       6.28381984      21.39358107      -0.00012701      -0.00028436      -0.00307453
Rh       8.16257611       6.28361904      21.39380473       0.00068957       0.00033604       0.00251017
Rh       0.00039589       0.00033059      23.58990438      -0.00095337      -0.00109066      -0.00002957
Rh       2.72077980       0.00012162      23.59000478       0.00166890       0.00049777      -0.00014630
Rh       5.44192691      -0.00115419      23.58838287       0.00066360       0.00162879      -0.00006299
Rh       1.36067314       2.35677078      23.58969134       0.00021340      -0.00152595       0.00128478
Rh       4.08051342       2.35647856      23.58700829      -0.00102124      -0.00105261      -0.00042912
Rh       6.80332489       2.35677078      23.58711032       0.00168022      -0.00082378      -0.00099476
Rh       2.72178053       4.71301671      23.59003172      -0.00413793       0.00137888      -0.00114208
Rh       5.44222974       4.71363298      23.58862530      -0.00064895      -0.00048748       0.00155963
Rh       8.16272956       4.71293263      23.59037618       0.00203091       0.00117345      -0.00281716
C        5.42683996       2.32890772      27.44224437      -0.00067132      -0.00072351       0.00088497
H        5.96313713       3.02788646      28.07567248       0.00095902      -0.00066566       0.00158663
H        6.13448005       1.78297542      26.82642055      -0.00214327      -0.00220935       0.00101070
H        4.87148964       1.63093870      28.06008026      -0.00187331      -0.00148764      -0.00277113
H        4.73907991       2.87539998      26.80481087      -0.00216590      -0.00221706       0.00042706
