# Supplementary material for: Uncertainty Quantification of Linear Scaling, Machine Learning, and Density Functional Theory Derived Thermodynamics for the Catalytic Partial Oxidation of Methane on Rhodium
Source: J Phys Chem C Nanomater Interfaces. 2024 Oct 3;128(41):17418–33. doi: 10.1021/acs.jpcc.4c05107 (PMC11492380; doi:10.1021/acs.jpcc.4c05107)
Supplement: Supplementary file 2 — jp4c05107_si_002.zip [file jp4c05107_si_002.zip › supplementary materials/DFT_Rh/chox.xyz]

39
Lattice="8.162607123156542 0.0 0.0 4.081303561578271 7.069021833831645 0.0 0.0 0.0 40.6647373695692" Properties=species:S:1:pos:R:3:forces:R:3 energy=-107317.99689063666 stress="0.008175275405735918 -0.00025616597464064704 0.00016067758265990404 -0.00025616597464064704 0.00847275847306054 0.0001083425985935353 0.00016067758265990404 0.0001083425985935353 0.0034036102795443677" free_energy=-107317.99689063666 pbc="T T T"
Rh       0.00000000       0.00000000      16.99999984       0.01528572       0.00840262       0.15248699
Rh       2.72086877       0.00000000      16.99999984      -0.00074691      -0.02263933       0.28103572
Rh       5.44173835       0.00000000      16.99999984      -0.01225696       0.02213951       0.16224432
Rh       1.36043479       2.35634143      16.99999984      -0.01810159       0.00889139       0.28222562
Rh       4.08130356       2.35634143      16.99999984       0.05505837       0.03106870       0.21364556
Rh       6.80217233       2.35634143      16.99999984       0.00110686      -0.04397203       0.18272496
Rh       2.72086877       4.71268367      16.99999984       0.01314348      -0.02322889       0.16271638
Rh       5.44173835       4.71268367      16.99999984      -0.03621553       0.02210197       0.18343587
Rh       8.16260712       4.71268367      16.99999984       0.02488082       0.01374975       0.19901315
Rh       1.36043479       0.78544687      19.22157988       0.00323779       0.00314986      -0.35826189
Rh       4.08130356       0.78544687      19.22157988       0.00148096      -0.03584683      -0.27176689
Rh       6.80217233       0.78544687      19.22157988      -0.00003754       0.05034734      -0.19811481
Rh       2.72086877       3.14178911      19.22157988      -0.03096791       0.01628717      -0.27838157
Rh       5.44173835       3.14178911      19.22157988       0.00790717       0.00253511      -0.15675399
Rh       8.16260712       3.14178911      19.22157988      -0.02916171       0.02424319      -0.11596421
Rh       4.08130356       5.49813054      19.22157988       0.04389516      -0.02927844      -0.19787081
Rh       6.80217233       5.49813054      19.22157988       0.00753796      -0.04070031      -0.11712686
Rh       9.52304192       5.49813054      19.22157988      -0.04505884      -0.03006622      -0.11166147
Rh      -0.00114685       1.57286664      21.39410022       0.00067054       0.00186791      -0.00214636
Rh       2.71851549       1.56921714      21.38648940       0.00099630       0.00048234      -0.00383094
Rh       5.44276766       1.57182020      21.38896430       0.00303313       0.00230345      -0.00129558
Rh       1.34437650       3.93108057      21.41389617       0.00226103       0.00102253      -0.00298171
Rh       4.08269202       3.92700253      21.38866882       0.00231759       0.00171390      -0.00202629
Rh       6.79084671       3.92048306      21.39891779       0.00109735       0.00125264       0.00360134
Rh       2.72127119       6.28331213      21.38692365       0.00236979       0.00177020      -0.00473057
Rh       5.44301662       6.28123883      21.39378024       0.00191084       0.00024477      -0.00220318
Rh       8.15816422       6.26711833      21.41342764       0.00252225       0.00240244      -0.00266315
Rh      -0.00049221       0.00028243      23.58840818       0.00005142       0.00023397       0.00017741
Rh       2.71775882       0.01824098      23.57729642      -0.00115083      -0.00404769       0.00150332
Rh       5.45901533       0.02016164      23.58522476       0.00209134      -0.00076156       0.00186791
Rh       1.37467120       2.34423628      23.57765068      -0.00391630       0.00092843       0.00072531
Rh       4.06135252       2.34465094      23.56718540      -0.00355866      -0.00181674      -0.00087392
Rh       6.78712212       2.36148469      23.70996654      -0.00351958       0.00049185       0.00183834
Rh       2.74710747       4.71732085      23.58555780      -0.00138043       0.00224303       0.00057618
Rh       5.43865452       4.69923088      23.70939026      -0.00235205      -0.00172264       0.00008305
Rh       8.21409522       4.74217109      23.64285685       0.00020543       0.00080707       0.00039364
O        7.54215838       4.35725356      25.61145485      -0.00000643       0.00103693       0.00146193
C        6.47476771       3.75211786      25.25635450      -0.00286524       0.00555744       0.00349490
H        5.83610574       3.37508459      26.06745890      -0.00176403       0.00680520      -0.00659796
