# Supplementary material for: Uncertainty Quantification of Linear Scaling, Machine Learning, and Density Functional Theory Derived Thermodynamics for the Catalytic Partial Oxidation of Methane on Rhodium
Source: J Phys Chem C Nanomater Interfaces. 2024 Oct 3;128(41):17418–33. doi: 10.1021/acs.jpcc.4c05107 (PMC11492380; doi:10.1021/acs.jpcc.4c05107)
Supplement: Supplementary file 2 — jp4c05107_si_002.zip [file jp4c05107_si_002.zip › supplementary materials/DFT_Rh/ox_111.xyz]

37
Lattice="8.162607123156542 0.0 0.0 4.081303561578271 7.069021833831645 0.0 0.0 0.0 40.6647373695692" Properties=species:S:1:pos:R:3:forces:R:3:magmoms:R:1 energy=-107144.67990665589 stress="0.008313917205631035 2.7544728455983548e-06 8.263418536795066e-06 2.7544728455983548e-06 0.008310244575170237 5.5089456911967096e-06 8.263418536795066e-06 5.5089456911967096e-06 0.0036707941455674077" free_energy=-107144.67990665589 pbc="T T T"
Rh       0.00000000       0.00000000      16.99999984      -0.03396247      -0.01961752       0.26391088       0.01800000
Rh       2.72086877       0.00000000      16.99999984       0.03255145      -0.01954450       0.26392014       0.01790000
Rh       5.44173835       0.00000000      16.99999984      -0.00054147      -0.01999136       0.15168120       0.02150000
Rh       1.36043479       2.35634143      16.99999984      -0.00068777       0.03804924       0.26392400       0.01790000
Rh       4.08130356       2.35634143      16.99999984       0.03878561       0.02238248       0.19472687       0.02370000
Rh       6.80217233       2.35634143      16.99999984      -0.03962790       0.02229198       0.19440934       0.02370000
Rh       2.72086877       4.71268367      16.99999984      -0.01763468       0.00952697       0.15170100       0.02150000
Rh       5.44173835       4.71268367      16.99999984      -0.00057053      -0.04546533       0.19459214       0.02370000
Rh       8.16260712       4.71268367      16.99999984       0.01646432       0.00946500       0.15142486       0.02150000
Rh       1.36043479       0.78544687      19.22157988       0.00029773      -0.00021237      -0.75519188       0.00530000
Rh       4.08130356       0.78544687      19.22157988      -0.09420651       0.05051909      -0.07907556       0.00840000
Rh       6.80217233       0.78544687      19.22157988       0.09234811       0.05026635      -0.07966563       0.00840000
Rh       2.72086877       3.14178911      19.22157988      -0.00313058      -0.10665707      -0.07855877       0.00840000
Rh       5.44173835       3.14178911      19.22157988      -0.00067569      -0.00031830      -0.22706826       0.01060000
Rh       8.16260712       3.14178911      19.22157988       0.00176146      -0.10651360      -0.07867730       0.00840000
Rh       4.08130356       5.49813054      19.22157988       0.08984437       0.05507226      -0.07842945       0.00840000
Rh       6.80217233       5.49813054      19.22157988      -0.09219127       0.05480846      -0.07835283       0.00840000
Rh       9.52304192       5.49813054      19.22157988      -0.00094077      -0.00064149      -0.19769109       0.00940000
Rh      -0.00357441       1.57274339      21.41938879      -0.01252770       0.00892327       0.01580740      -0.00710000
Rh       2.72425543       1.57283889      21.41962714       0.01367570       0.00883714       0.01578092      -0.00710000
Rh       5.44172938       1.57494648      21.38920918      -0.00099682      -0.02088147      -0.00504245      -0.01110000
Rh       1.36042745       3.92536593      21.38974057      -0.00083844      -0.01492551       0.02307462      -0.01240000
Rh       4.08488776       3.92514554      21.38929162      -0.01970468       0.01093824      -0.00565514      -0.01110000
Rh       6.79858813       3.92511126      21.38935529       0.01778895       0.01115473      -0.00931434      -0.01110000
Rh       2.72222539       6.28456672      21.38975689       0.01333785       0.00552222       0.02219273      -0.01240000
Rh       5.44157265       6.27965854      21.41975856       0.00065923      -0.01661293       0.01226545      -0.00710000
Rh       8.16087747       6.28447040      21.38963772      -0.01281232       0.00647301       0.02341118      -0.01240000
Rh      -0.00895601      -0.00508694      23.59251560       0.01743928       0.01001188      -0.02058065      -0.01520000
Rh       2.72975703      -0.00486002      23.59248622      -0.01859499       0.00989669      -0.02056497      -0.01520000
Rh       5.44146654      -0.03892747      23.58883998      -0.00026225      -0.03177369      -0.03304176      -0.02430000
Rh       1.36022012       2.36640021      23.59267641       0.00205688      -0.01989288      -0.02290596      -0.01520000
Rh       4.06685901       2.34790374      23.67371477      -0.00993474      -0.00437602      -0.02091721      -0.00900000
Rh       6.81749681       2.34754867      23.67317522       0.01450694      -0.00766060      -0.02473967      -0.00890000
Rh       2.68717434       4.73230740      23.58876733      -0.02886346       0.01331420      -0.03267049      -0.02430000
Rh       5.44165754       4.73031082      23.67318583       0.00122230       0.01714566      -0.02483788      -0.00890000
Rh       8.19624931       4.73214659      23.58877958       0.02851508       0.01620618      -0.03311941      -0.02430000
O        5.44460425       3.14340449      24.91543913       0.00745003       0.00427934      -0.03672178       0.00000000
