# Supplementary material for: Uncertainty Quantification of Linear Scaling, Machine Learning, and Density Functional Theory Derived Thermodynamics for the Catalytic Partial Oxidation of Methane on Rhodium
Source: J Phys Chem C Nanomater Interfaces. 2024 Oct 3;128(41):17418–33. doi: 10.1021/acs.jpcc.4c05107 (PMC11492380; doi:10.1021/acs.jpcc.4c05107)
Supplement: Supplementary file 2 — jp4c05107_si_002.zip [file jp4c05107_si_002.zip › supplementary materials/DFT_Rh/chx.xyz]

38
Lattice="8.162607123156542 0.0 0.0 4.081303561578271 7.069021833831645 0.0 0.0 0.0 40.6647373695692" Properties=species:S:1:pos:R:3:forces:R:3:magmoms:R:1 energy=-106879.81866820905 stress="0.007044105223810193 1.652683707359013e-05 0.00010926075620873476 1.652683707359013e-05 0.00708266784364857 -9.273391913514463e-05 0.00010926075620873476 -9.273391913514463e-05 0.0025864500020168556" free_energy=-106879.81866820905 pbc="T T T"
Rh       0.00000000       0.00000000      16.99999984       0.02670759       0.01423568       0.16927629       0.00610000
Rh       2.72086877       0.00000000      16.99999984       0.00040186      -0.03630938       0.26533862       0.00450000
Rh       5.44173835       0.00000000      16.99999984      -0.02440157       0.01388241       0.16967944       0.00610000
Rh       1.36043479       2.35634143      16.99999984      -0.03117308       0.01849909       0.26574048       0.00450000
Rh       4.08130356       2.35634143      16.99999984       0.03164077       0.01828106       0.26391628       0.00450000
Rh       6.80217233       2.35634143      16.99999984       0.00086749      -0.03524237       0.18171374       0.00510000
Rh       2.72086877       4.71268367      16.99999984       0.00078187      -0.03029402       0.16868519       0.00610000
Rh       5.44173835       4.71268367      16.99999984      -0.02946664       0.01688212       0.18207833       0.00510000
Rh       8.16260712       4.71268367      16.99999984       0.03140911       0.01686926       0.18149829       0.00510000
Rh       1.36043479       0.78544687      19.22157988      -0.02556936      -0.02310470      -0.30161663       0.00200000
Rh       4.08130356       0.78544687      19.22157988       0.03120317      -0.01831371      -0.30899852       0.00200000
Rh       6.80217233       0.78544687      19.22157988       0.00362988       0.02851508      -0.13001323       0.00250000
Rh       2.72086877       3.14178911      19.22157988       0.00645295       0.03081236      -0.30260779       0.00200000
Rh       5.44173835       3.14178911      19.22157988       0.01048753       0.00251094      -0.16749889       0.00170000
Rh       8.16260712       3.14178911      19.22157988      -0.00816068       0.00382015      -0.16681137       0.00170000
Rh       4.08130356       5.49813054      19.22157988       0.02832919      -0.01603417      -0.13145073       0.00250000
Rh       6.80217233       5.49813054      19.22157988       0.00114723      -0.01252667      -0.16766241       0.00170000
Rh       9.52304192       5.49813054      19.22157988      -0.02449670      -0.01897577      -0.12994638       0.00250000
Rh       0.00340707       1.57637820      21.39582253       0.00052091      -0.00640925      -0.00689441      -0.00200000
Rh       2.72284412       1.56904001      21.38595557      -0.00230705       0.00308481      -0.02192740      -0.00300000
Rh       5.44176529       1.57592027      21.39567642      -0.00078419       0.00195558      -0.01091125      -0.00200000
Rh       1.35725301       3.92035736      21.39581028       0.00247160       0.00228777      -0.01330726      -0.00200000
Rh       4.08869643       3.92208211      21.39622168      -0.00657637      -0.00822393      -0.00729730      -0.00200000
Rh       6.80315103       3.92594384      21.38316477       0.00413870      -0.00283773      -0.00487044      -0.00180000
Rh       2.72215275       6.28201917      21.39477037       0.00143545       0.00174347      -0.01083000      -0.00190000
Rh       5.44948222       6.27874433      21.39664287      -0.00013241       0.01102489      -0.01110537      -0.00200000
Rh       8.15752019       6.28032461      21.39545929       0.00099116      -0.00103718      -0.01276321      -0.00200000
Rh       0.00308057      -0.00753572      23.60207075       0.00159151       0.00728445       0.00396850      -0.00300000
Rh       2.72460969       0.02659622      23.57720827      -0.00131949      -0.00779790       0.01727139      -0.00470000
Rh       5.44651266      -0.00497103      23.60221278      -0.00014835       0.00518360       0.00547105      -0.00300000
Rh       1.39176288       2.33647609      23.57791351      -0.01052507       0.00611357       0.01364510      -0.00470000
Rh       4.05840092       2.33713808      23.57753232       0.00957325       0.00785035       0.01466840      -0.00470000
Rh       6.80783228       2.30947500      23.67694226      -0.00257367      -0.00024785      -0.00062838      -0.00160000
Rh       2.72681115       4.71069934      23.60183812       0.00123233      -0.00059624       0.00587163      -0.00300000
Rh       5.41771662       4.72495778      23.68058932      -0.00455702       0.00221115       0.00162648      -0.00160000
Rh       8.20429029       4.72804488      23.67422330      -0.00227928       0.00626449       0.00481542      -0.00160000
C        6.81811798       3.91635360      24.80983132      -0.00716027       0.00865896      -0.01652397       0.00010000
H        6.82905588       3.92222088      25.90168777      -0.01338156      -0.01002113       0.00840057      -0.00000000
