# Supplementary material for: Uncertainty Quantification of Linear Scaling, Machine Learning, and Density Functional Theory Derived Thermodynamics for the Catalytic Partial Oxidation of Methane on Rhodium
Source: J Phys Chem C Nanomater Interfaces. 2024 Oct 3;128(41):17418–33. doi: 10.1021/acs.jpcc.4c05107 (PMC11492380; doi:10.1021/acs.jpcc.4c05107)
Supplement: Supplementary file 2 — jp4c05107_si_002.zip [file jp4c05107_si_002.zip › supplementary materials/DFT_Rh/ohx_211.xyz]

38
Lattice="6.664740871810968 0.0 0.0 0.0 8.162608059046125 0.0 0.0 0.0 42.639919080343596" Properties=species:S:1:pos:R:3:forces:R:3:magmoms:R:1 energy=-107160.92450172416 stress="0.009152195108308133 5.5089456911967096e-06 -0.00037369014938617686 5.5089456911967096e-06 0.009195348516222508 2.66265708407841e-05 -0.00037369014938617686 2.66265708407841e-05 0.004374102878810187" free_energy=-107160.92450172416 pbc="T T T"
Rh       4.39584647       1.36098207      25.49520842      -0.00066540       0.00015015      -0.00222863       0.00040000
Rh       4.41611662       4.06034342      25.54785588      -0.00131743      -0.00088626      -0.00044789       0.00010000
Rh       4.41508425       6.82506921      25.54630166       0.00116702       0.00301410      -0.00050162       0.00010000
Rh       2.21120240      -0.00466332      24.76420765       0.00133877      -0.00021186      -0.00337046       0.00050000
Rh       2.21150231       2.72620825      24.76442025       0.00134674      -0.00092817      -0.00262021       0.00050000
Rh       2.18417221       5.44205684      24.75679646       0.00048414       0.00007585      -0.00279453       0.00020000
Rh       0.01103948       1.36106805      24.09773889      -0.00131229      -0.00056693       0.00230731       0.00040000
Rh      -0.00080577       4.07781304      24.08278655      -0.00206562      -0.00206871       0.00376641       0.00020000
Rh      -0.00093040       6.80605204      24.08275389      -0.00144162       0.00091197       0.00296011       0.00020000
Rh       4.43642542      -0.01811010      23.26078740      -0.00049159       0.00285572       0.00309098       0.00020000
Rh       4.43645607       2.73949908      23.26115663      -0.00068211      -0.00220189       0.00432125       0.00020000
Rh       4.43578893       5.44207550      23.22966306      -0.00073534      -0.00030828       0.00084538       0.00010000
Rh       2.19123750       1.36074348      22.44302436       0.00266161      -0.00026457       0.00227183       0.00030000
Rh       2.18036198       4.07944523      22.44478852       0.00292669       0.00000977       0.00166170       0.00020000
Rh       2.18036331       6.80416458      22.44478718       0.00270403      -0.00054096       0.00128761       0.00020000
Rh      -0.02964477       0.00759514      21.69190873       0.00067954      -0.00087880       0.00080938       0.00020000
Rh      -0.02966010       2.71354191      21.69184742       0.00053042       0.00035224       0.00100556       0.00020000
Rh      -0.02386444       5.44197886      21.68629502       0.00188153      -0.00052733      -0.00058081       0.00020000
Rh       4.44316080       1.36043423      20.92723635       0.01031372       0.00389959      -0.50195416       0.00010000
Rh       4.44316080       4.08130336      20.92723635       0.02485845      -0.07966435      -0.03373390      -0.00000000
Rh       4.44316080       6.80217249      20.92723635       0.02482606       0.07889764      -0.03506779      -0.00000000
Rh       2.22158007      -0.00000000      20.14178864       0.20861057       0.05153159      -0.09061056      -0.00020000
Rh       2.22158007       2.72086913      20.14178864       0.20853446      -0.05294596      -0.09144411      -0.00020000
Rh       2.22158007       5.44173826      20.14178864       0.21757961       0.00152364      -0.11430019      -0.00030000
Rh       0.00000000       1.36043423      19.35634160      -0.03973589       0.00135934      -0.24964975      -0.00030000
Rh       0.00000000       4.08130336      19.35634160      -0.07079610      -0.02228504      -0.30284947      -0.00040000
Rh       0.00000000       6.80217249      19.35634160      -0.07076319       0.02092287      -0.30313229      -0.00040000
Rh       4.44316080      -0.00000000      18.57089456      -0.18664615      -0.03930214      -0.34347033      -0.00020000
Rh       4.44316080       2.72086913      18.57089456      -0.18652094       0.03696784      -0.34389019      -0.00020000
Rh       4.44316080       5.44173826      18.57089456      -0.20112866       0.00152235      -0.41630531      -0.00030000
Rh       2.22158007       1.36043423      17.78544685      -0.14291477       0.00156503       0.21335940      -0.00080000
Rh       2.22158007       4.08130336      17.78544685      -0.10959790       0.02438691       0.22998698      -0.00100000
Rh       2.22158007       6.80217249      17.78544685      -0.11000568      -0.02638209       0.23054748      -0.00100000
Rh       0.00000000       0.00000000      16.99999980       0.13724729      -0.01441180       0.72046296      -0.00110000
Rh       0.00000000       2.72086913      16.99999980       0.13669090       0.01208676       0.71954944      -0.00100000
Rh       0.00000000       5.44173826      16.99999980       0.13779159       0.00179617       0.71100361      -0.00140000
O        4.68417516       5.44737063      27.10954929       0.00916547       0.00089834      -0.00706848      -0.00000000
H        5.60131349       5.44805110      27.40799972      -0.00451794      -0.00035378      -0.00321671       0.00000000
